# Supplementary material for: Network pharmacology and molecular dynamics simulations reveal shared mechanisms and myopia-specific targets of atropine in myopia and dry eye disease
Source: Eye Vis (Lond). 2026 Jun 22;13:27. doi: 10.1186/s40662-026-00493-1 (PMC13285102; doi:10.1186/s40662-026-00493-1)
Supplement: Supplementary file 2 — Additional file 2 (XLSX 502 KB) [file 40662_2026_493_MOESM2_ESM.xlsx]

## Sheet: Catalog
Table	Title
S1	Details of prioritized Class I and Class II Tier 1 targets selected for molecular docking with atropine.
S2	Predicted protein targets of atropine.
S3	Disease-associated gene sets for myopia and dry eye disease (DED).
S4	Common and myopia‑prioritized atropine targets identified by intersecting atropine‑, myopia‑ and DED‑associated gene sets.
S5	STRING-based PPI centrality rankings and consensus Class I hub candidates.
S6	Functional enrichment of Class I common targets in Gene Ontology (GO) terms and Kyoto Encyclopedia of Genes and Genomes (KEGG) pathways.
S7	GeneMANIA‑expanded functional association network genes for Class II targets.
S8	GO biological process enrichment for the GeneMANIA‑expanded Class II functional association network
S9	Comparative AutoDock Vina docking scores of atropine and co-crystallized reference ligands in the ligand-defined binding pockets of prioritized targets.
S10	MM/PBSA binding free-energy decomposition of atropine-target complexes.

## Sheet: Table S1
Table S1. Details of prioritized Class I and Class II Tier 1 targets selected for molecular docking with atropine.
Target protein	PDB ID	Resolution	Method
FOS	/	/	/
CTNNB1	7ZRB	3.43 Å	X-ray diffraction
JUN	/	/	/
MAPK3	4QTB	1.4 Å	X-ray diffraction
AKT1	4EKL	2 Å	X-ray diffraction
EGFR	1M17	2.6 Å	X-ray diffraction
HSP90AA1	3O0I	1.47 Å	X-ray diffraction
MAPK1	4FUY	2 Å	X-ray diffraction
TP53	5G4M	1.38 Å	X-ray diffraction
CASP3	1RHJ	2.2 Å	X-ray diffraction
PIK3R1	7PG6	2.49943744477 Å	X-ray diffraction
OAT	7LK0	1.96 Å	X-ray diffraction
DUT	5H4J	1.8 Å	X-ray diffraction
BAZ2A	7BLC	2.3 Å	X-ray diffraction
AKR1B1	4JIR	2 Å	X-ray diffraction
CDC42	/	/	/

## Sheet: Table S2
Table S2. Predicted protein targets of atropine.
Atropine
ADRA1D
SIGMAR1
AVPR1A
AOC3
CARM1
GLS
AMPD2
CHRNA3
GBA2
CHRNB4
TMEM97
TPSAB1
OPRL1
PRMT6
STS
GRIN2B
LTA4H
MGAM
UGCG
NPEPPS
CHRNA7
KCNH2
CYP2D6
PRCP
SLC18A3
PABPC1
OPRK1
CACNA1A
BIRC3
XIAP
SI
CACNB1
OPRD1
OPRM1
HTR3B
KCNQ2
SLC6A2
KCNQ4
MAN2B1
SLC6A4
CHRM4
GPR88
CCR5
CHRM5
SLC18A2
CHRM2
LCT
SLC6A3
CHRM1
ACER2
CERT1
CHRM3
HTR3A
ACHE
BCHE
CRH
PTGS2
CHRNA4
CHRNB2
FOS
SLC22A2
NOS2
PTK2
ABCB11
CALCA
CASP3
CCL5
CCNA1
CCNE1
CCNE2
CDC20
CDK1
CTNNB1
CXCL1
DPYSL3
F2
ICAM1
IL1B
IL6
MCM4
MCM6
PCNA
PPARA
RELA
SLC22A1
SLC22A3
TNF
TP53
TSPO
ABL1
ADCY5
AKT1
ALB
AQP5
BAX
BCAR1
BDKRB2
BMP6
CACNA1E
CCND3
CD40
CDC6
CES1
CHRM2A
CKBB
CREB1
DVL2
EDN1
EGFR
EGR1
EGR2
EZR
F2R
GFAP
GHRL
GLRA1
GPT
GRM4
HMGCR
HNRNPDL
IL10
JUN
JUNB
KCNJ3
KIT
LTF
MAPK1
MAPK14
MAPK3
MAPK8
NEFH
NLRP3
NOTCH4
NPPA
PNOC
POMC
PXN
RAC3
RHOA
SCT
SLC22A4
SLC47A1
SLC47A2
SLPI
SOCS3
SPN
TAT
TGFB1
TRIO
TRPA1
TSHB
TUBB5
VCAM1
HTR2C
DRD2
ADORA3
KDM1A
HRH3
IDO1
CHRNB3
HTR1F
IGF1R
ADRB2
MTAP
TRPV3
MAP2K1
HTR1D
HRH4
PRMT8
PRMT1
PARP1
PNP
HTR2B
ADRA2A
ADRA2B
HTR2A
DRD3
HTR6
ROCK2
DPP7
TERT
ILK
DPP8
DPP9
UTS2R
CHIA
TOP2A
PDE9A
PDE1C
EGLN1
CYP1A2
PDE5A
PDE11A
PDE10A
PDE7A
P2RX7
CA2
CDK9
CA4
PNMT
AR
PRKDC
HSP90AB1
NPY1R
MAPK11
MAPK9
BAZ2B
KCNK3
BAZ2A
JAK1
PRKCB
FAP
CDC25B
PIM1
SYK
PIM2
GSK3B
GSK3A
PTPN1
MCHR1
PLG
METAP2
NOS3
PLAU
IRAK4
PIK3CA
RPS6KB1
AURKA
PIM3
ADRA1A
CDK2
CHRNA6
HRAS
HRAS1
PEPCK1
EPN
UMPK
STMY1
CPP32
PCK1
MME
UCK2
MMP3
TGFB2
HSPCA
ALR2
HSPC1
HSP90A
ALDR1
HSP90AA1
AKR1B1
IAP3
BIRC4
API3
GST3
GSTP1
FAEES3
TPS2
LTA4
FKSG76
C20orf153
CDA07
TPSB2
NMNAT3
STAT1
ADAM33
HDAC8
HDACL1
KIAA1293
FPS
PTP1B
CDKN2
HCK
ABO
FDPS
CCNA2
CCN1
SRC1
RNASE5
TYMK
CCNA
SRC
DHODH
BHMT
ANG
DTYMK
TMPK
CDC8
EIF4F
EIF4EL1
CTSO2
REN
EIF4E
CTSK
CTSO
ARF2
STK1
MO15
CDKN7
CAK1
ARF4
CAK
CLG4B
PTX2
CLG
CD26
CDK7
F7
MMP9
APCS
ARG2
MMP1
RFK
INSR
OTC
DPP4
ADCP2
PRO2061
CAT1
RAB5
DPDE3
KIAA1149
FGG
CRAT
RAB5A
PDE4D
BACE1
PPARG
RNASE2
KIF11
DCPS
BACE
NR1C3
EDN
RNS2
EG5
KNSL1
TRIP5
DCS1
HINT5
BIRC7
BCAT2
HSPC015
PKB
RAC
KIAP
LIVIN
MLIAP
RNF50
BCATM
BCT2
ECA40
RAP2A
HSD11L
HSD11
PAPSS
ATPSK1
PMSL2
VEGFR2
FLK1
PKL
PK1
GST1
HSD11B1
SDR26C1
PMS2
PAPSS1
KDR
PKLR
GSTM1
FNTA
MMP2
GSTZ1
NR1H2
UNR
MAAI
NER
LXRB
CLG1
GSTT2
PAK5
NM23B
LZM
CLG4A
MMP8
GSTT2B
GSTA1
PYGL
PAK6
NME2
LYZ
AMY2A
LGALS7
PIG1
LGALS7B
RAB9
FKBP25
CYPA
SDH
CHK1
ME2
SOD2
RAB9A
FKBP3
SDS
PPIA
CHEK1
HINT1
STD
HST
RDP
MDP
DAPK
MEK1
PRKMK1
HINT
PKCI1
PRKCNH1
F10
DAPK1
CTSS
PIK3CG
SULT2A1
BST1
DPEP1
PDPK1
CTSB
VDR
SULT1A1
PDK1
CPSB
NR1I1
STP1
STP
RNS3
ECP
DCP1
DCP
PPAR
RNASE3
ACE
NR1C1
CYP2C10
DNT2
PURH
WRS
WARS
IFI53
CYP2C9
NT5M
ATIC
WARS1
IL2
TRPH
TPH
DPDE4
HME
SAPK1B
PRKM10
JNK3A
JNK3
PFD
DF
TPH1
MMP12
PDE4B
CBS
IGLV2-8
MAPK10
CFD
PAH
FKBP1A
HPRT
MIG5
TC25
CHE1
IMPD2
AGMX1
ATK
BPK
FKBP1
FKBP12
BTK
IMPDH2
HPRT1
SAPK2A
MXI2
IL1BCE
IL1BC
TS
CSPB1
CSBP2
CSBP1
CSBP
ELAM1
F11
RAC1
TYMS
FABP4
GPI
CASP1
C8G
MET
DCK
SHMT1
SELE
ESTRB
OAT
ESR2
EEA1
DUT
PRO2675
PRO2619
PRO2044
PRO1708
PRO0903
GIG42
GIG20
CCBL1
ZFYVE2
NR3A2
DHFR
KYAT1
TAP1
RING4
PSF1
ABCB2
PDI5
PADI5
PAD4
NGAL
DHTR
NR3C4
Y3
PADI4
LCN2
CBR1
SDR21C1
BCLX
HNL
CRN
CBR
BCL2L
SES1
CES2
PGFS
ELA2
BCL2L1
MAN1B1
SPR
CTSG
TREM1
ELANE
SORD
AKR1C3
CK1G2
TADG15
SNC19
PRSS14
ARHE
RHO8
RHOE
DDH1
HSD17B5
KIAA0119
G6PD
RND3
CSNK1G2
ARG1
TGM3
ST14
HCC7
HEXB
ERI1
THEX1
NP
TEK
APAF1
UAP1
CDC42
MMP16
ARL5A
ARL5
ARFLP5
MMPX2
C8orf57
SPAG2
VMCM1
KIAA0413
VMCM
TIE2
MPSL1
MMP7
CLEC4M
GMPR2
LCK
CDA CDD
PLA2G2A
PLA2B
CD299
CD209L1
CD209L
PUMP1
RAN
EPHB4
SULT2B1
NQO1
JAK2
DOT1L
PLA2L
ARA24
HTK
MYK1
TYRO11
HSST2
DIA4
NMOR1
KIAA1814
KMT4
AMD1
HSD17B1
AMD
E17KSR
EDH17B1
EDH17B2
EDHB17
SDR28C1
SCFR
CLK
NOS2A
GRB1
PIK3R1
ADK
CLK1
TK1
GLO1
RHEB
GSTM2
REG1A
GST4
RHEB2
PSPS
PSPS1
REG
GMPR
GMPR1
PLA2G10
CA1
HNMT
GSTA3
MAOB
TRDMT1
DNMT2
Targets were collected from SEA, CTD, SwissTargetPrediction and PharmMapper under the Homo sapiens setting and merged by gene symbol; duplicates and non‑protein entries were removed

## Sheet: Table S3
Table S3. Disease-associated gene sets for myopia and dry eye disease (DED).
Gene symbol (myopia, ≥ 2 resources)	Gene symbol (myopia, ≥2 resources)
GZF1	PKD1
PDE6H	LMNA
CABP4	NOD2
CNP	APOE
ZNF469	VWF
CNGA3	SMPD1
VEGFA	SLC17A5
COL1A2	SQSTM1
ZEB2	NEFL
VCAN	TYR
ABCA4	TERT
GPR179	COL1A1
GNAT2	SNCA
ADAMTSL4	GALC
TTR	PRKN
ATF6	CRPPA
FZD5	PAX6
SLC19A1	DNM2
PLOD1	PINK1
FLNA	PRNP
GNB3	PIK3CA
SLC24A1	RPE65
FBN2	TP53
MAF	CYBB
FGFR3	SCN9A
GRK1	GFAP
CFAP418	ABCA1
PRDM5	POLG
NDP	PSAP
CYP1B1	ACE
MMP9	NOTCH1
BEST1	COL1A2
TSPAN12	CTLA4
CRX	CTSD
FZD4	DBT
TGFB3	LAMP2
RPE65	TRPV4
HYAL2	STAT3
NOTCH1	CYBA
ASPH	TTR
ADAMTS2	PTEN
EYS	PITX2
SOX2	COL2A1
SLC39A13	HBB
ALMS1	VHL
NR2E3	ASPA
PROM1	MT-ND1
PAX2	INS
ADAMTS18	NLRP3
COL10A1	HSPB1
POMT1	NF1
COL4A1	NCF2
RP2	EGFR
TULP1	BRAF
COL12A1	PRPH2
RPGRIP1	SOD1
ROM1	CTNNB1
PEX7	IL10RA
RP1	AR
ACTA2	PLP1
MTOR	MT-ATP6
CRYBA4	WNK1
OAT	TSC2
NMNAT1	KRAS
EXOSC2	TTN
ELN	JAG1
RBP4	BDNF
AGRN	NOS3
GJA8	AIPL1
MYO7A	CFTR
C1QTNF5	MTHFR
CEP290	GATA3
TIMP3	MT-ND5
BBS1	EDNRB
AFF2	GJA1
OFD1	PHYH
CTNNB1	FAS
PRPF31	MEFV
RP1L1	ERCC2
ASXL1	TLR4
AIPL1	SOX10
CHM	ATM
ARL6	BMP4
SMAD3	PROM1
ACTC1	FOXC1
FAM161A	ELOVL4
BCOR	RBP4
ACAN	JUP
FLRT3	RHO
CRYGD	USH2A
HSPG2	CRP
EP300	IL10RB
ADAMTSL1	HLA-B
CPAMD8	EYA1
BBS2	HFE
RDH12	GDNF
ADSL	APOB
DAG1	VEGFA
IQCB1	PTPN11
TRPV4	MPO
MMP1	PNPLA2
ARMS2	TNFRSF11B
LAMA5	TNFRSF1A
CERKL	SOX2
CNGB1	ADAM17
GC	AKT1
FRMD7	HRAS
ABCA1	ELN
SPATA7	APC
IFT43	HTRA1
NPHP4	APOA1
AEBP1	FGFR3
LCA5	H19
IMPG2	FGFR2
SBDS	F8
LRP5	MME
SEMA4A	SMAD4
CCDC102B	TGFB2
ARID1B	SERPINA1
RGS9BP	MT-CO1
ADGRV1	SAG
PTPN11	BRCA2
CD63	SERPINF1
RAB28	IGF1
PDE6G	SHH
OTX2	LDLR
CDCA3	TH
MET	BRCA1
CHRM1	PEX7
RS1	CYP1B1
GLRA2	REN
PDE6A	CDKN2A
PRPF8	NOTCH3
ELOVL4	RAB7A
YAP1	MT-ND2
BDNF	C3
RARA	CCL2
BRAF	PTPN22
RIMS2	GRN
PCDH15	MT-CYB
HIF1A	TBK1
XYLT1	IFIH1
CTSH	IL1RN
SLC38A8	SLC2A1
MERTK	ACTA2
CNGA1	PPARG
CERS3	TSC1
IMPDH1	MITF
COL8A1	CARD11
POLR3B	PRF1
CRYBB1	CP
RHOA	MC1R
GATA4	VDR
FLII	EDN3
ENG	TG
UBE3B	TYRP1
CRYAB	IL2RA
RCBTB1	IFT140
CLN3	SPG7
VSX1	NTRK1
HADHA	TGFBR2
CRB1	COL5A1
COL4A5	DSP
TEX28	COL18A1
COL4A2	DNAJC5
SHH	MAP2K1
MIPEP	SMAD3
ALDH18A1	FOXP3
UNC119	MT-CO2
ZNF536	FLNA
TSC1	SMN1
OPA1	XIAP
IGF1R	MT-ND6
FOXG1	MTOR
BBS9	ACTB
FOXE1	KMT2D
SLC6A1	ENPP1
FN1	TBCE
RSPO1	RAF1
JAG1	AGT
PRKG1	LYST
BBS10	SDHB
TGFBI	NOTCH2
NRAS	MMP2
C3	HSPD1
RASA2	HMOX1
PTCH1	MT-CO3
BMP6	LPL
HHAT	ESR1
ARL3	CREBBP
PDGFRA	CDH1
PTPRR	SLC25A4
ASPA	MT-ATP8
FOXL2	ERBB2
TCF4	MT-ND3
ABCB6	ITPR1
SAMD11	COL4A5
CCL2	G6PD
METTL3	TREM2
CRIM1	CARD9
BLTP3B	PDGFRB
CLDN16	RB1
ZIC5	MMP1
MT-ND4	STAT1
LDLRAD2	IL13
COL4A3	IMPG2
ADAMTSL2	ASAH1
GNPTG	HNF1B
BMP2K	FXN
SLC7A14	FASLG
KERA	CHAT
SOD1	KITLG
BSG	CSF1R
EGFLAM	IKBKG
IGFBP3	COL3A1
LOX	COL11A2
DHDDS	CD40LG
WDR36	DNM1L
LPIN2	FLG
SIX1	ADA
HSPA5	NFKB1
APLP2	FZD4
FOXE3	SHOC2
LZTR1	DES
PRELP	PTCH1
RELN	TFAP2A
MFN2	ITGA3
IGF2	CASR
TACC2	MAF
VLDLR	PRKAR1A
POLR3A	AIRE
NF1	CAV1
KIF11	SOS1
TJP2	FN1
SERPINA1	ZEB2
POMC	ERCC8
VIP	SFTPC
SLC35E2B	VCAN
PGF	TGFBR1
DAB2	INSR
APOA1	NCF1
ZBTB14	DNMT1
IL10	NOS2
ICAM1	IRF4
PDLIM5	BAP1
FGFR1	CD79A
MITF	CD40
DKK1	SYNE1
OCA2	LEP
MANF	ACHE
MYCBP2	CCR5
AKT1	EDN1
PTEN	PLAU
INA	CD36
VEGFB	CFB
EDN1	IL18
FOXC1	PIK3CD
CNTNAP2	FGF2
HK1	COL6A3
IDH3A	AGTR1
INPP5E	TLR2
PIK3CA	KDR
PIGT	EPO
GOLGA8B	HIF1A
TIMP4	CXCR4
CHRNG	HGF
FOXM1	TSHR
NPHP1	RUNX2
MFN1	TGFB3
TNC	SERPINE1
RD3	SRC
DNAH9	LDHA
EGF	CCND1
SMAD2	GLI3
ERBB3	CASP8
YTHDF2	IRAK4
KRT12	BCL2
TRIB2	JAK2
FNDC5	ADAR
CAPRIN2	SOX9
KDR	HNF4A
TNF	EIF2AK3
ALDH1L1	MT-ND4L
HLA-DQB1	ABCB1
TNFRSF21	MALAT1
SMARCA4	NR3C1
PML	CAT
PTPRN2	MAPK1
DHX15	SMAD2
DENND1A	EP300
NAV3	MMP3
ZNF285	PAX3
PCSK9	PLG
TLR7	ERCC3
CFI	GALNS
HERC1	MET
CXCL9	EZH2
CYGB	SDHC
CMPK1	CFI
PPFIA2	MERTK
C1QTNF9B	MYC
LIMK1	NFKBIA
EHMT1	B2M
MT-CO1	NLRP1
NOS1	PDGFB
CLUL1	TP63
GRIA4	NFE2L2
C14orf39	ALDH3A2
TTC21B	SNAP25
SPTBN1	ACTG1
PARP8	PTGS2
GJA1	CLU
TNKS	TIMP3
GH1	MEG3
TFAP2B	MBL2
CCDC28B	KRT14
ESR1	COL6A2
SFRP1	NTRK2
APOE	ATXN1
TEK	TIMM8A
EGFR	TEK
NEIL2	TF
ZNF692	SMARCA4
RPGRIP1L	NKX2-1
NRCAM	ALK
MT-CO3	COL7A1
RASA1	SREBF1
NPLOC4	FLNB
SOX11	IL5
CDS1	LRP1
TECTA	IL12B
LILRB2	ACTA1
SMC3	PNPLA3
GABRG3	BTK
PIEZO1	PDCD1
SCT	GATA2
SOX5	FGF23
ACTB	RUNX1
INS	ADRB2
IGFBP4	DNMT3A
CLCC1	CEP164
LAMA4	GNPTAB
NBAS	DICER1
PGAP1	PRKCG
OPN4	MUC5B
PYGM	ABCB6
HLA-DPB1	RAB3GAP1
CCDC66	POMC
SCN2A	BMP2
KCTD1	SOD2
PSMD3	KAT6B
DLGAP1	TNFSF11
TXNIP	ITGAM
LOXL1	LIG4
COCH	IGF1R
SALL1	FTH1
FARP2	CARD14
IGFBP2	MEN1
ATOH7	TRIM32
LRP6	CYCS
SLC6A19	LMNB1
FUCA2	CDKN1C
HMX2	CCL5
TFAP2A	PTPRC
SEMA3E	NPPA
NFKB1	PLEC
NOS3	CASP3
CCN2	YAP1
CHRM2	WWOX
CHRM3	DNMT3B
IFT52	PCSK9
PRKCG	DSG1
MT-CO2	FH
MT-ND1	STK11
MT-ND2	CETP
TP53	CD55
NGF	C2
NOS2	LOX
HNRNPH1	STING1
SOX4	PLOD1
ALDH1A2	EPCAM
FOS	GC
CRP	PMS2
DNAJB6	CHKB
ATXN3	AGA
LIM2	LZTR1
MYH7	IFNA1
STX1A	GAS5
P3H1	CX3CR1
GLI3	CD19
GFAP	SLC5A7
COL6A1	HCCS
FGF5	C5
VDR	C4A
ADORA2A	GRIN1
FGB	PRRT2
CXCL11	VIM
HOXA9	ATL1
TUBA1A	RIPK1
NOX4	TGM1
SMARCA2	VCAM1
MYBPC3	IL1R1
MMP14	DNAH8
ADCYAP1	HMGCR
GCG	MYD88
LEP	SLC6A8
SERPINH1	CA2
AP3B2	TUBA1A
LYPLAL1	IFT122
IGFBPL1	STAT4
TCF20	AGER
GSN	MAPK3
SERPINB1	CDK4
TRPM3	GAPDH
SIX3	PIK3CG
ELFN1	ATN1
CXCL8	TLR3
PIK3CD	PCNA
PIK3CG	GSK3B
PIK3CB	FCGR2A
DNMT3A	SMO
DNAH8	CDKN2B
PIK3R1	TCF4
LIPA	SPP1
RNF135	IMPDH1
MCL1	PDGFRA
PRKAA2	PPARGC1A
ST14	KRT5
SLC22A5	XPA
CPT1B	EIF2AK2
IL1RAP	TNFAIP3
PSAT1	PLAT
PTPRZ1	RHOA
COL17A1	CDKN1B
GRB7	JAK3
DUT	HOTAIR
SEMA3C	CXCL10
BCAN	PTH
GNA14	TUBB
LGMN	GPT
SLC28A1	NEUROD1
LRP1B	CTSB
RPL4	MIF
CD109	TAFAZZIN
CFHR2	XRCC1
ELAVL4	ASS1
EPHA8	GLI2
ANAPC1	NPPB
CENPU	PPP1CB
AP5Z1	FANCA
ATAT1	ARG1
RABEPK	IDH2
SIPA1L2	ERBB3
MACROD2	SYP
PGS1	RBCK1
RALGAPB	TFRC
SLC25A25	BAX
SNTG2	WNT5A
CIAO3	AHR
IL36B	TNFRSF1B
PAXBP1	PODXL
STAC2	WNT1
ZNF446	ITGB2
ANKMY2	GNS
HSD17B14	HLA-C
ZC3H13	CD28
ZNF107	ACE2
ABLIM2	CSF3
PRPF38B	SFTPB
EML6	CD46
IFIT1B	GSTP1
KRTAP9-2	CCR2
FHIP1A	ITPR3
FKBP5	RPS27A
CD34	THBS1
ITGA7	CSF2
CRB2	CDH3
MYOM1	WAS
EMILIN2	CCL11
PPEF2	SGPL1
IGHE	ADSL
LRRC46	LPIN2
VIM	BMP6
CMSS1	CAPN3
SMARCE1	GSTM1
RCVRN	LOXL1
ATF4	LOXL3
GNGT2	CCN2
NOTCH2	ZEB1
RERE	EDNRA
COL8A2	HMX1
P4HA1	CYP27B1
TBC1D25	ITGB3
MMP10	XDH
PRDM13	FCGR3A
ITGB5	VLDLR
GSDMA	IL21
PLLP	ATOH7
CDKN2A	BCHE
IFNG	HSPA4
GNAS	FTO
RRAS2	JUN
TTN	HAMP
STAT3	ANG
CD8A	GGT1
MAPT	ATF6
FBLN1	IL6R
IL1B	SPARC
DPM3	RAD51
RUNX1	CXCR3
IL1A	KIF21A
PCSK1	AQP1
AP1B1	IL2RB
CHAT	IL17RA
EPHA10	CHRM3
TNIP1	DCN
HABP2	SLC25A20
ALB	NPY
POU4F1	TWIST1
ADIPOQ	IFT88
NF2	PARP1
SMN1	SIRT1
CASP3	HMGB1
MAPK1	TIMP1
ADAMTS5	CD14
USP9X	SNAI2
ACE	SERPINH1
CD4	KL
GABRB3	JAK1
FGF4	IKBKB
CAMK2G	CALR
EDNRB	YY1
CALM3	SELP
CALML3	TLR7
NFE2L2	PHGDH
TEAD1	RELA
EIF4H	IL36RN
KCNJ5	TFAM
BLOC1S1	AGXT
TFAP2D	LTA
PRPH	FGA
KCNQ2	VCL
TJP1	KDM6A
NGFR	RNASET2
THBS1	SFTPA1
SPP1	SETBP1
GCNT2	DCX
SGCG	WNT10A
SETD2	S100B
SGMS2	FCGR3B
PPARG	CALM3
SLC66A2	RIGI
KCNJ10	PARN
CCND1	CR2
MYC	NAA10
BRCA2	PLCB4
CDH17	SYK
FGF7	ACAN
CLOCK	CD274
SOCS1	STX3
NCOA2	CASP1
CDH8	CDKN1A
PNPLA8	KRT1
GABRR3	MDM2
DIPK2A	TPM1
UCHL1	RASA1
PNPT1	MUTYH
ACSL4	SLC33A1
ARID1A	STAT5B
KLLN	RFC1
EIF2AK3	PPIB
MAPK3	FADD
CRYBB3	DKK1
FSCB	CD44
SETBP1	PPARA
DCDC2	BGLAP
FGFR4	IL33
APP	SPINK5
CREB1	PCSK1
RBFOX3	GLUL
SERPINI2	SFTPA2
PRKCA	PLCE1
TH	SST
SLC12A2	HP
LDLR	CD27
FLT1	NEK9
GRM7	AVP
IGFBP6	APOA2
MCCC1	BMP1
POLR2A	TAB2
FXYD2	CLDN1
ECEL1	PRKD1
EIF2S2	HSPB3
CPNE1	TWIST2
NT5DC1	FGF7
TSPAN10	SYT1
TMEM68	TGFBI
ITGB3	SERPING1
SERPINE1	IL12A
LRP1	S100A9
TRPV1	NOS1
KNG1	IFNB1
ADAMTS1	CYP24A1
CHRNB1	NR3C2
GDF5	CXCL12
POSTN	GK
FBLN2	PECAM1
SLC19A2	KNG1
DRD2	MMP13
NTRK2	NTF3
GAPDH	SOCS1
NEFL	IFNA2
IL17A	GSR
RBP1	DLL1
MPP2	TYK2
INSR	SLC40A1
ALDH7A1	DNASE1
THRB	PGR-AS1
WWOX	CTSH
CAST	CHN1
GAS6	CYP19A1
VGLL2	TLR5
CRISP3	VEGFC
ARHGEF9	SFTPD
ARHGAP18	RANBP2
TENM3	FCGR2B
BCL2	EDA
NTRK1	MBP
CDH1	CRH
BMP7	GHR
CYP19A1	PNP
RUNX2	SETD2
EZR	CERS3
LAMP1	IL37
UBB	CLEC7A
EPO	PIK3R2
PLIN2	MAPK14
CLN5	ATP6AP2
POU4F2	PRKRA
RHPN2	IL22
GCGR	IGFBP3
PDGFRB	PEPD
CRYBA1	CPT1A
NAA11	PDX1
CD55	MMP14
PAG1	PRL
CFAP299	ATR
PSEN1	MAPK8
PRKAG2	HLA-G
ETS1	SERPINA3
HS3ST4	PDP1
CP	VIP
SLC17A5	EDAR
LCT	THBS2
AR	CAPN1
TLR4	HDAC9
TACR3	AGTR2
PRKN	ATG7
GLUL	SLC18A3
PPARGC1A	TJP1
IL4	S100A8
IRF7	CCL3
IL2	PRDM16
UBC	SLC1A2
GPT	HSP90AA1
UTRN	CREB1
GABRR2	LAMA1
CSMD1	IL15
ATP10A	NIPAL4
LARGE2	CNTF
ABCD1	CYP11A1
GAD1	PRKCA
IFIH1	ITGB1
LIG4	CDH2
GLRB	KMT2B
EIF2S3	FOS
SMARCC2	KRT10
RFC2	OCLN
ACBD5	CCND2
ASRGL1	CDSN
P4HTM	FAM111A
AMMECR1	IHH
ANGPT1	SLC4A4
BMAL1	TGM2
CDK2	BGN
GABRA5	TLR9
PRRT2	ITGB4
HSP90AB1	PIK3CB
CDC42	PROS1
SERPINC1	GLI1
ITPR1	FPR1
ZEB1	MUC16
CYP24A1	STX1A
CFB	NT5E
CXCL10	GH1
KCNA3	PRDX1
FSHB	CLCN6
PLEC	P4HB
COTL1	NTF4
TOM1L2	C1S
CHD9	SEMA3A
COX6A2	CAST
PDC	CSF1
SLC16A8	ARID1B
LGSN	CYP2C9
OPN1MW2	LEPR
ATP1A3	BCKDK
ANGPT2	ARID1A
FTH1	HSPA9
ERN1	IL7
PSEN2	SGCG
MSL2	SLC39A4
LIPC	CYP1A1
NAP1L4	LGALS3
DISP3	UCP2
GRB10	GSTT1
FANCM	NTRK3
TDO2	USP8
GABPA	KRT18
GABRR1	WNT3A
HSP90AA1	CHRNA4
BAX	GHRL
APOB	RETN
TNFSF13B	BCL2L1
VTN	CXCR2
HSPA4	GCG
ERVW-1	GPX4
GMCL1	KRT17
MYOF	POU5F1
AKT2	CHI3L1
STK11	HLA-DRA
IGF2R	CD86
SLC4A11	ENTPD1
TNS4	CHRNA7
MPO	IMPDH2
MAPK8	CAMK2B
EPHA1	TIMP2
ROS1	SHANK3
TPT1	LAMB3
DRD1	KRT3
KCNA4	FOXO1
KLF5	FGF5
BTRC	HSPA5
PRL	AHSG
AKAP13	TRAF6
CALM2	STAR
LILRB1	AASS
MED1	CCL4
NDUFA13	GNRH1
PFKFB3	PDE8B
PZP	ALOX5
ZYX	GPX3
EIF4B	NCAM1
NPTXR	PRKACG
PTPN3	ITGA4
PTPN5	CYP3A4
TAC1	CD34
TOPBP1	ENO1
PA2G4	STAT6
HAT1	LORICRIN
DLX1	HACD1
KIRREL1	OGG1
POMP	GCLC
TSHZ3	ESR2
ZNF281	PLA2G2A
CADM2	EWSR1
CSAD	UROD
NECTIN3	ACD
SUPT4H1	ANO1
ULK4	ASPM
GATAD2A	CD163
LRFN5	GAL
NDUFB1	CD80
TRAM1	PLCB1
MPPED2	NES
MTBP	ARR3
NTM	RORA
SYT14	SP1
TSPOAP1	CCK
BAZ2A	NECTIN1
RBM12	PLS3
SCML4	ATG5
THAP5	DUOX2
TSSK6	STS
VEZF1	ITGA2
PCBP3	SCARB1
SARNP	ADORA2A
CCDC91	ANXA5
CPSF2	CNR1
HIVEP3	C4B
DNAJC14	LYN
TMEM108	NQO1
BARHL2	LCT
CLNK	MB
GGACT	SELL
IFT70A	XBP1
ORMDL2	KRT8
PALM2AKAP2	KRT12
CCDC137	STAT5A
CYRIA	LAMC2
KLHL25	CASP9
LRIT2	TRIM63
MRPL13	LCN2
OR51V1	GALNT3
PLPPR5	DUSP6
SH3YL1	GZMB
TM6SF2	ITGAL
CLEC3A	UBB
PGBD2	ASIP
CREBRF	CDKN3
ZKSCAN4	C1QA
ALKAL2	DNASE1L3
C9orf152	CALCA
OOEP	PTGS1
OXLD1	IRF3
RPL41	SLC16A1
SAMD5	BCL6
ALKAL1	MAP1B
RD3L	DPP4
H2BN1	CYP2E1
GRIN1	NFASC
DHCR7	IGHE
CCDC22	RARA
CDC7	PLA2G7
SHBG	CAMK2A
SYNE2	APRT
GSTP1	LAMP1
AQP4	PSAT1
CHRM5	FOXO3
CELF4	IRF1
FLT3	AFP
EPAS1	ACSL4
GUSB	ATF4
SDHA	TXN
VEGFC	EPOR
AFP	HSPA8
EHMT2	JAG2
GP6	CAMK4
ALG1	HAVCR2
TG	HSPA1A
GPBAR1	MKI67
AFAP1	LYZ
ASIP	FGFR4
ENO1	TMPRSS2
AXL	MCPH1
ALK	CSF2RA
C2	IL23A
TMEM231	PTK2
CAMK2A	DCT
GABRG2	MMP8
GABRA1	AGPS
GABRB2	IRAK1
GPX4	ODC1
GRM5	STAMBP
NLGN1	ADRA2A
NPY	TYMS
PSMB5	CSTA
PSMD14	PDE4A
PYY	AIF1
RPS27A	IDO1
PSMA2	CFD
CHST6	CAMK2G
CNTN4	CXCL1
PSMD11	KIR3DL1
AGBL4	CXCL9
MAP6	FBXW7
NLRP3	MMP7
ADCY1	TRPA1
C1QB	CDK1
CPOX	MIR184
PDE8B	C5AR1
SEMA5A	SAA1
CDC14A	LAMA3
GRHL2	PCK2
MLC1	GRHL2
YY1AP1	SOCS3
FOXI1	DEFB4A
TF	CCR6
PPP3CA	TGFA
PRKAR1A	TLR1
APC	GPNMB
CASP1	KAT2B
CDKN1B	ADAMTS9
AQP1	IGFBP2
ENO2	TSLP
RPL5	GPX1
RRM2	IGFBP1
WNT3A	TFEB
BARD1	IL19
DDX5	POSTN
GLRA1	TNFSF10
LCAT	CX3CL1
VIPR1	IRF7
APRT	BSG
EIF2S1	ADRB1
FDXR	CYP2C19
GABRA2	ABCG1
LTF	CD68
MARS1	CYP1A2
PDE10A	MMP12
VAMP2	MICA
MAP2	LFNG
PLK3	KEAP1
SFTPA1	CGAS
SLC2A9	HMGA2
CALCA	OXT
GSTM1	OAS1
IL18	IL1RL1
PTGFR	NRP1
ADCY2	ETS1
ADD3	CRHR1
ATP6V0A1	AURKA
DAB1	LIF
IGFBP1	MUC2
MYO1E	HSP90AB1
NOX3	AGO2
OSM	NOX4
CDT1	BMAL1
DNA2	SNCG
DSCAM	KLF4
GNB4	FASN
OGA	CDH5
RPS26	AXL
MT3	P2RX7
OXSR1	BECN1
VEGFD	ADM
AGAP1	PIP
CDH10	NGFR
GUCY1B1	SLPI
SH3BP2	KRT7
AGTPBP1	KRT19
BRWD1	IL16
GOLPH3	GDF15
PANX2	DGAT1
SSTR4	KLK3
COL15A1	C1QB
MRM2	DLL3
PCDH11X	CHEK1
TIAM2	CCR3
APLN	SDC1
EVC	CD209
GLYAT	FYN
RNF43	HDAC2
SHROOM3	NUP62
ZFR	IL17RC
MFAP1	ABCD3
NINL	IL9
PDZD2	KRT16
POU6F2	NOD1
TDRD7	ACADL
TOX3	RORC
ARSK	SMAD7
KIF12	AIMP2
MOK	PTPA
PDS5A	CTSS
TMEM119	PRKAA1
AGBL1	CXCL13
GSAP	HPD
TTLL3	PKM
CARMIL1	ITGA6
CYP4F8	SPI1
ABHD13	MYB
TMEM245	PF4
ARHGEF40	EIF4E
BORCS7	PIKFYVE
MRGPRX4	SHBG
CCDC178	GRIN2D
PLAAT1	KRT2
MAB21L3	NOX1
FASLG	PGR
MUC5AC	SPINK1
UNC5D	APEX1
CASP8	FAT1
HMOX1	POLR2A
CDKN1A	ITGB6
JUN	CD38
PKM	DDIT3
KEAP1	HLA-DPA1
TYRO3	PSMA3
ADCY3	TLR8
PROS1	GRB2
SP1	FOXE1
CYCS	LSS
PINK1	TGM3
FTO	PPP1R13L
IRF3	UBC
IRS2	NOTCH4
TPM3	GAP43
XBP1	ALPP
CX3CR1	HBEGF
SSTR3	PRSS1
CA14	PDLIM3
LIF	LIG3
FADS1	TRRAP
NDUFS4	ANXA1
HKDC1	MBTPS1
NOL3	NTN1
PLEKHM1	PPARD
RXRG	HRH1
OSTF1	SLC5A2
GABARAPL1	CTSG
IGF2BP1	PLTP
METTL14	CLDN5
AGPAT3	CHKA
SLCO6A1	DSG3
LPCAT1	ERVW-1
ALKBH5	CCL17
ZNRF3	SARDH
LRIT1	BIRC5
SAMD7	CCNA2
SPATA17	GDI1
MIP	TNFRSF9
TECRL	GNAI1
PPIB	THY1
CSRP3	FGF21
CALR3	PLK1
PDLIM3	ITGAX
AMOTL1	LHCGR
HDAC1	IL11
NCAM1	SORT1
AGER	ACP1
A2M	CCNE1
NR3C2	MCL1
PDE4A	XRCC6
APOA2	HPGD
HDAC11	ULK1
GDF15	HSPB2
SOX6	FOXM1
ERC1	GRM5
PTF1A	XPO5
INF2	TNIP1
STX5	DROSHA
ERF	RELB
PIGQ	TNFRSF4
SCIN	MAP3K5
SORBS2	FCGR1A
ZNF592	ADRB3
SOX21	TRPV3
WDR72	LGALS1
NRSN1	CHRM1
SOX14	LIPE
DPY19L3	PSMA7
NUDCD3	NFIB
TRIML2	YWHAZ
AKR1B1	FOXD3
KLF6	SCT
GMFB	S100A12
CNIH1	GAST
SAMD4A	TNFRSF10A
CGRRF1	MS4A1
ADORA1	RFC2
ALDH1A1	SERPINB7
CRY1	KRT6A
MSMO1	ERN1
PER3	APOA4
MTNR1A	CEACAM3
SBSPON	SLURP1
ZNF676	RTN4R
MSI2	CXCR1
NPAT	SHC1
CABP5	CXCL2
HEATR4	MX1
ZBTB4	EGR1
DAGLA	DGCR8
ACAT1	GPBAR1
XCR1	CCL18
MRPL28	PDGFA
FBXL2	MRC1
GRIN2B	DSG4
CR2	TXNIP
RNASEH2C	NR1I2
DGKA	COL8A1
SMOC1	TOP2A
MMP19	PLA2G4A
PBX4	CAMP
EXOC6	C3AR1
POMGNT1	PROK2
CRYAA	UTRN
RASGRF1	PRKCB
GJD2	SERPINF2
PRSS56	PMEL
ZC3H11B	CPT1B
VIPR2	KRT86
LAMA2	COL27A1
KCNQ5	TACR1
RBFOX1	H2AX
BICC1	CCL20
ZMAT4	ROCK1
SHISA6	FEN1
BMP4	AHSA1
EFEMP1	PTK2B
HTRA1	PRDX2
TGFBR1	OPRM1
WNT7B	TET3
RGR	HEY2
CDHR1	GAS6
CFH	CXCL11
BMP2	BCL2L11
TOX	CPSF3
ST18	CCL21
MYO1D	ADCYAP1
PCCA	CEBPB
RORB	IAPP
ZBTB38	APOD
BMP3	LGALS4
TCF7L2	GNRHR
DLG2	PPIG
CNDP2	SNAI1
CDKN3	MLKL
MYO5B	MMEL1
CLU	ELAVL1
NOG	CCR4
NRIP1	CXCL5
ATM	NANOG
NFIA	NPR3
FAM13A	VEGFB
ANTXR2	MSTN
DSCAML1	TNFRSF10B
METAP1D	TNFAIP6
FNDC3B	ALDH1A1
MAU2	PSIP1
FRMPD2	GOT2
CHRND	CAPN2
SLC14A2	LEF1
RALY	MUC7
TMEM98	ANGPTL4
RAB18	CD47
TMTC4	IGFBP5
KCNMA1	PSMC4
PRKG2	ANXA2
SLC25A12	P2RX2
GPD2	KRT20
PDE11A	DNAJB1
APH1B	AREG
LRRC4C	YY1AP1
PLEKHA1	PPIA
RNLS	S100A1
RASGEF1B	GAB2
RBMS3	CCL22
CCSER2	IVL
ACP1	CFL1
FYCO1	HNRNPL
AXIN1	RTN4
COL2A1	PLD1
SCO2	CGA
P3H2	MAVS
COL11A1	KRT13
SLITRK6	ADH1B
ZNF644	POU4F2
FBN1	PTGER3
SLC39A5	TREM1
CACNA1F	PAX9
LOXL3	SRRM2
CPSF1	DUOX1
LRPAP1	ACKR3
NYX	DIO2
ARR3	GLP1R
VPS13B	CLOCK
PRIMPOL	FABP4
P4HA2	GOLPH3
OPN1LW	CDK9
LRP2	TIAM1
PAX6	CCNL2
COL18A1	ASPRV1
RPGR	AMH
COL1A1	CDH17
COL11A2	KRT6B
OPN1MW	APLN
COL9A2	TPSAB1
CHD7	CIB1
COL9A3	CCNB1
COL9A1	TMSB4X
ADAMTS17	PGAM1
COL4A4	S100A4
TYR	ALDH3A1
GRM6	A4GALT
TRPM1	METTL3
MYH11	F2RL1
CNGB3	MMP10
ADAMTS10	CA9
PDE6C	EIF4EBP1
RHO	PYCARD
NDE1	DNAH6
POGZ	MARVELD2
LUM	PI3
CBS	MSMB
LTBP2	SERPINB6
GNAT1	SLC7A5
SLC25A4	HAS2
IRX5	CXADR
LRIT3	AIM2
RDH5	COG3
CEMIP2	DKK4
TGFB1	TERF2IP
HS6ST2	MAP1LC3B
RSRC2	OSM
PDE6B	FABP5
COL5A1	IL31
MYOC	RNASEL
TGFB2	SELPLG
IGF1	NR4A1
USH2A	KRT4
FMOD	CRY2
CTNND2	HMOX2
SAG	RIPK3
LAMA1	PTBP1
CLDN19	DNASE2
PRPH2	TXNRD1
GUCY2D	IKBKE
RBP3	TERF1
TGIF1	FHL2
MMP2	FABP7
LAMB2	CD1A
VSX2	PRDX6
NDUFAF7	TLR10
HGF	IFNA17
MFRP	PDK4
DCN	UTS2
FGF10	UBR7
OPTC	IRF9
FGF2	PRKCE
MMP3	AKR1A1
TIMP2	ADORA3
RARB	CNR2
BLID	NEDD4
EPYC	CCL7
SIX6	MFGE8
SNTB1	CCP110
ZIC2	DUSP1
IL6	PDIA3
TIMP1	IBSP
UMODL1	PNLIP
SERPINF1	AQP3
BFSP2	CD24
EGR1	GLRX
RDH8	HPSE
	GSDMD
	ADRA1A
	KRT25
	BAD
	ORM1
	PRKCI
	FKBP1A
	BNIP3
	FOSL2
	CCNA1
	CHIA
	CD58
	ATF3
	GSDMB
	BMI1
	TNFRSF18
	IFI27
	PPP1R12C
	PPARGC1B
	CD1D
	LOXL2
	RARG
	DSC1
	PRKAA2
	KRT15
	TRPC1
	MAP1LC3A
	S100A7
	IL1RL2
	NAXD
	SERPINB2
	NRF1
	ERVFRD-1
	PSMD1
	LGALS9
	ERV3-1
	KHDRBS1
	SIRPA
	KLK7
	SFN
	ID3
	NBR1
	PSMB5
	MAML2
	GLDN
	SDC2
	ST13
	UBE2K
	HSF1
	PLK2
	NCOA2
	HEY1
	NEIL1
	CES1
	CD276
	ITGAE
	EIF5A
	DENR
	SIGLEC1
	WEE1
	PTGDR
	IL34
	CA6
	TFF1
	TERF2
	VIPR1
	ITGA1
	IL20
	ADRA2C
	NR1I3
	PFKFB3
	USP1
	KRT6C
	TSC22D3
	CCL27
	CCRL2
	HAL
	KIF15
	P2RX4
	MVP
	LTBR
	HSPE1
	CGB5
	PRLR
	SLCO6A1
	ID1
	PRAME
	PRKAB1
	LGMN
	ACLY
	SPRR1B
	SRD5A1
	PSMB7
	BTLA
	BNIP3L
	FPR2
	GLS2
	CLDN7
	PLAG1
	TRIM25
	CD2
	CXCR6
	GTF2H1
	CLDN3
	GTF3A
	SELENOP
	SERPINB4
	IL24
	SLC25A6
	SUPT4H1
	RASGRF1
	IL25
	RMDN3
	SCTR
	LAMP3
	PSMB6
	LAD1
	CCR8
	ADRA1D
	FOSL1
	SOCS2
	APOBEC3G
	P2RY1
	NNMT
	PLA2G1B
	UVRAG
	HK2
	IDO2
	SLC22A23
	CCHCR1
	CD207
	S100A11
	CSH1
	ADRA1B
	CRHBP
	P2RY6
	P2RX1
	ACKR2
	OPRD1
	MOK
	LPCAT1
	CGB3
	P2RX5-TAX1BP3
	PMCH
	NCOA4
	RNASE1
	CXCL14
	TFF2
	IFNL1
	CCL28
	ADH1A
	APBB3
	DEFB103A
	AMD1
	OAS2
	LPAR3
	CASP14
	IL17C
	CKAP4
	CYP4F3
	IL17B
	USP15
	DUSP5
	OPRK1
	PPY
	AADAT
	CLEC6A
	HPGDS
	P2RX3
	SIRT4
	GPRC6A
	DEFB103B
	IFNK
	PAF1
	CSN3
	ZNF750
	FOSB
	PIPOX
	BTC
	P2RY4
	SQLE
	CLEC4E
	TNFRSF10C
	SERPINB3
	KRT75
	DIO3
	POLQ
	ZBP1
	ACER1
	ASGR1
	COL6A5
	DDX53
	LGALS7
	OPRPN
	EPPK1
	NSUN5
	PGC
	GHITM
	NMUR1
	MFSD11
	LOXL4
	PLD2
	SART3
	ALOX15B
	EFS
	THEM4
	ADCYAP1R1
	LGR6
	SUCNR1
	SMARCD3
	PALMD
	COL15A1
	TEX11
	IFI35
	G0S2
	CST1
	KYAT1
	S100A2
	BHLHA15
	DEFB4B
	ERAS
	SRGN
	SETMAR
	SPRR1A
	KRT84
	MRGPRX4
	KRT82
	AZIN1
	ABCA6
	C1QL1
	ZNF24
	KRT77
	KRT72
	TNIP3
	MRGPRX3
	KRTDAP
	ADGRG3
	IL6
	TNF
	IL10
	TGFB1
	IFNG
	IL1B
	ALB
	MUC1
	MMP9
	CXCL8
	IL1A
	HSPG2
	NGF
	IL4
	IL2
	ICAM1
	IL17A
	EGF
	CD4
	CD8A
	LTF
	MUC5AC
	AQP5
	TRIM21
	TAC1
	TRPV1
	LACRT
	MUC4
	LCN1
	SSB
	RO60
	TRPM8
	P2RY2
	PRR4
	TNFSF13B
	PRG4
	BPIFA2
	GABARAPL2
	GAA
	CHRNB2
	MLLT10
	CCDC40
	GRIA1
Myopia- and DED-associated genes were collected from GeneCards, MalaCards, the Open Targets Platform and GWAS under the Homo sapiens setting. Only genes supported by at least two resources, or by at least one database plus GWAS (nearest‑to‑hit) evidence, were retained.

## Sheet: Table S4
Table S4. Common and myopia‑prioritized atropine targets identified by intersecting atropine‑, myopia‑ and DED‑associated gene sets.
Class I - common targets (Atropine ∩ Myopia ∩ DED, n = 57)	Class II - myopia‑prioritized atropine targets (Atropine ∩ Myopia excluding DED, n = 19)
MMP9	OAT
CTNNB1	KIF11
MMP1	CHRM2
MET	PIK3R1
CHRM1	ST14
RHOA	DUT
IGF1R	KCNQ2
BMP6	DRD2
POMC	EZR
IL10	CDK2
ICAM1	CDC42
AKT1	BAZ2A
EDN1	CHRM5
PIK3CA	GLRA1
KDR	PDE10A
TNF	AKR1B1
TEK	GRIN2B
EGFR	PDE11A
SCT	CBS
NOS3
CHRM3
TP53
NOS2
FOS
GFAP
VDR
PIK3CG
IL1B
ALB
CASP3
MAPK1
ACE
PPARG
MAPK3
CREB1
INSR
LCT
AR
IL2
GPT
HSP90AB1
HSP90AA1
BAX
MAPK8
GSTP1
NLRP3
CASP1
LTF
CALCA
GSTM1
JUN
TGFB1
TGFB2
MMP2
MMP3
IL6
EGR1
Class I includes genes shared by atropine, myopia and DED; Class II includes genes shared by atropine and myopia but not annotated for DED.

## Sheet: Table S5
Table S5. STRING-based PPI centrality rankings and consensus Class I hub candidates.
STRING combined score ≥ 0.40						STRING combined score ≥ 0.70
Degree	MCC	MNC	EPC	Closeness	Radiality	MCC	Closeness	EPC	Radiality	MNC	Degree
TP53	TP53	TP53	AKT1	TP53	TP53	IL6	IL6	IL6	IL6	IL6	IL6
TNF	IL6	TNF	TP53	TNF	TNF	TP53	AKT1	TP53	EGFR	AKT1	AKT1
IL6	AKT1	IL6	ALB	IL6	IL6	IL1B	TNF	AKT1	AKT1	TNF	TNF
AKT1	TNF	AKT1	IL1B	AKT1	AKT1	TNF	EGFR	IL1B	TNF	IL1B	IL1B
ALB	IL1B	ALB	IL6	ALB	ALB	AKT1	IL1B	EGFR	IL1B	TP53	TP53
TGFB1	ALB	TGFB1	TGFB1	TGFB1	TGFB1	MMP9	TP53	TNF	TP53	EGFR	EGFR
IL1B	TGFB1	IL1B	MMP9	IL1B	IL1B	TGFB1	MMP9	MMP9	MMP9	MMP9	MMP9
MAPK3	MMP9	MAPK3	JUN	MAPK3	MAPK3	EGFR	CTNNB1	CTNNB1	CTNNB1	CTNNB1	CTNNB1
JUN	JUN	JUN	EGFR	JUN	JUN	CASP3	TGFB1	IL10	TGFB1	TGFB1	TGFB1
MMP9	CASP3	MMP9	PPARG	MMP9	MMP9	CTNNB1	JUN	CASP3	JUN	JUN	JUN
EGFR	FOS	EGFR	FOS	EGFR	EGFR	JUN	IL10	JUN	IL10	IL10	IL10
PPARG	MMP2	PPARG	CASP3	PPARG	PPARG	ALB	CASP3	TGFB1	CASP3	CASP3	CASP3
FOS	MAPK3	FOS	TNF	FOS	FOS	IL10	HSP90AA1	HSP90AA1	HSP90AA1	HSP90AA1	HSP90AA1
CTNNB1	PPARG	CTNNB1	MAPK3	CTNNB1	CTNNB1	MAPK3	ALB	HSP90AB1	ALB	ALB	ALB
CASP3	CTNNB1	CASP3	HSP90AA1	CASP3	CASP3	MAPK8	FOS	MAPK3	FOS	FOS	FOS
IL10	EGFR	IL10	MMP2	IL10	IL10	ICAM1	HSP90AB1	ICAM1	MAPK8	HSP90AB1	HSP90AB1
MMP2	IL2	MMP2	CTNNB1	MMP2	MMP2	PPARG	MAPK3	MMP2	HSP90AB1	MAPK3	MAPK3
ICAM1	HSP90AA1	ICAM1	IL10	ICAM1	ICAM1	FOS	MAPK8	FOS	MAPK3	MAPK8	MAPK8
HSP90AA1	IL10	HSP90AA1	KDR	HSP90AA1	KDR	IL2	ICAM1	MAPK1	ICAM1	MAPK1	MAPK1
IL2	KDR	IL2	ICAM1	KDR	HSP90AA1	MAPK1	MAPK1	RHOA	MAPK1	MMP2	MMP2

## Sheet: Table S6
Table S6. Functional enrichment of Class I common targets in Gene Ontology (GO) terms and Kyoto Encyclopedia of Genes and Genomes (KEGG) pathways.
Category	Term	Count	List Total	Pop Hits	Pop Total	P Value	Benjamini	Fold Enrichment	Bonferroni	FDR	Fisher Exact	User Ids
GOTERM_BP_DIRECT	innate immune response in mucosa	2	57	36	19512	0.0984	0.369	19.02	1	0.328	0.00496	NOS2,LTF
GOTERM_BP_DIRECT	response to testosterone	2	57	36	19512	0.0984	0.369	19.02	1	0.328	0.00496	AR,EDN1
GOTERM_BP_DIRECT	sprouting angiogenesis	2	57	36	19512	0.0984	0.369	19.02	1	0.328	0.00496	TGFB1,TEK
GOTERM_BP_DIRECT	odontogenesis	2	57	36	19512	0.0984	0.369	19.02	1	0.328	0.00496	TGFB2,RHOA
GOTERM_BP_DIRECT	endothelial cell proliferation	2	57	35	19512	0.0958	0.362	19.56	1	0.322	0.00469	CALCA,TEK
GOTERM_BP_DIRECT	response to cocaine	2	57	35	19512	0.0958	0.362	19.56	1	0.322	0.00469	HSP90AA1,CREB1
GOTERM_BP_DIRECT	hair follicle morphogenesis	2	57	35	19512	0.0958	0.362	19.56	1	0.322	0.00469	TGFB2,CTNNB1
GOTERM_BP_DIRECT	positive regulation of NLRP3 inflammasome complex assembly	2	57	34	19512	0.0932	0.354	20.14	1	0.315	0.00443	MAPK8,NLRP3
GOTERM_BP_DIRECT	negative regulation of T cell activation	2	57	34	19512	0.0932	0.354	20.14	1	0.315	0.00443	TGFB1,MAPK3
GOTERM_BP_DIRECT	response to exogenous dsRNA	2	57	34	19512	0.0932	0.354	20.14	1	0.315	0.00443	MAPK1,MAPK3
GOTERM_BP_DIRECT	cellular response to vascular endothelial growth factor stimulus	2	57	33	19512	0.0906	0.346	20.75	1	0.308	0.00418	KDR,AKT1
GOTERM_BP_DIRECT	leukocyte cell-cell adhesion	2	57	33	19512	0.0906	0.346	20.75	1	0.308	0.00418	CALCA,ICAM1
GOTERM_BP_DIRECT	negative regulation of osteoclast differentiation	2	57	33	19512	0.0906	0.346	20.75	1	0.308	0.00418	CALCA,CTNNB1
GOTERM_BP_DIRECT	skeletal muscle contraction	2	57	32	19512	0.0879	0.339	21.39	1	0.301	0.00393	HSP90AA1,TNF
GOTERM_BP_DIRECT	positive regulation of epidermal growth factor receptor signaling pathway	2	57	32	19512	0.0879	0.339	21.39	1	0.301	0.00393	TGFB1,MMP9
GOTERM_BP_DIRECT	acetylcholine receptor signaling pathway	2	57	32	19512	0.0879	0.339	21.39	1	0.301	0.00393	CHRM3,CHRM1
GOTERM_BP_DIRECT	pancreas development	2	57	32	19512	0.0879	0.339	21.39	1	0.301	0.00393	CTNNB1,MET
GOTERM_BP_DIRECT	regulation of cytoskeleton organization	2	57	32	19512	0.0879	0.339	21.39	1	0.301	0.00393	MAPK1,MAPK3
GOTERM_BP_DIRECT	DNA damage response	5	57	584	19512	0.0864	0.336	2.93	1	0.299	0.0276	CASP3,BAX,MAPK1,TP53,MAPK3
GOTERM_BP_DIRECT	regulation of ERK1 and ERK2 cascade	2	57	31	19512	0.0853	0.333	22.08	1	0.296	0.00369	IL1B,GSTP1
GOTERM_BP_DIRECT	positive regulation of focal adhesion assembly	2	57	31	19512	0.0853	0.333	22.08	1	0.296	0.00369	KDR,TEK
GOTERM_BP_DIRECT	response to light stimulus	2	57	30	19512	0.0827	0.324	22.82	1	0.288	0.00346	MAPK8,FOS
GOTERM_BP_DIRECT	nuclear receptor-mediated steroid hormone signaling pathway	2	57	30	19512	0.0827	0.324	22.82	1	0.288	0.00346	AR,VDR
GOTERM_BP_DIRECT	branching morphogenesis of an epithelial tube	2	57	30	19512	0.0827	0.324	22.82	1	0.288	0.00346	KDR,MET
GOTERM_BP_DIRECT	positive regulation of macrophage chemotaxis	2	57	30	19512	0.0827	0.324	22.82	1	0.288	0.00346	MAPK1,MAPK3
GOTERM_BP_DIRECT	response to steroid hormone	2	57	30	19512	0.0827	0.324	22.82	1	0.288	0.00346	JUN,FOS
GOTERM_BP_DIRECT	cell-cell junction organization	2	57	30	19512	0.0827	0.324	22.82	1	0.288	0.00346	TGFB2,TGFB1
GOTERM_BP_DIRECT	positive regulation of lamellipodium assembly	2	57	30	19512	0.0827	0.324	22.82	1	0.288	0.00346	HSP90AA1,PIK3CA
GOTERM_BP_DIRECT	negative regulation of smooth muscle cell proliferation	2	57	30	19512	0.0827	0.324	22.82	1	0.288	0.00346	NOS3,PPARG
GOTERM_BP_DIRECT	negative regulation of extrinsic apoptotic signaling pathway via death domain receptors	2	57	30	19512	0.0827	0.324	22.82	1	0.288	0.00346	NOS3,ICAM1
GOTERM_BP_DIRECT	regulation of synapse organization	2	57	30	19512	0.0827	0.324	22.82	1	0.288	0.00346	IL10,TNF
GOTERM_BP_DIRECT	prostaglandin metabolic process	2	57	30	19512	0.0827	0.324	22.82	1	0.288	0.00346	GSTM1,GSTP1
GOTERM_BP_DIRECT	negative regulation of myoblast differentiation	2	57	29	19512	0.08	0.321	23.61	1	0.285	0.00324	TGFB1,TNF
GOTERM_BP_DIRECT	intrinsic apoptotic signaling pathway by p53 class mediator	2	57	29	19512	0.08	0.321	23.61	1	0.285	0.00324	BAX,TP53
GOTERM_BP_DIRECT	neuron projection development	3	57	162	19512	0.0789	0.317	6.34	1	0.282	0.0118	IL6,EDN1,GFAP
GOTERM_BP_DIRECT	microglial cell activation	2	57	28	19512	0.0774	0.312	24.45	1	0.278	0.00302	JUN,TNF
GOTERM_BP_DIRECT	B cell homeostasis	2	57	28	19512	0.0774	0.312	24.45	1	0.278	0.00302	CASP3,BAX
GOTERM_BP_DIRECT	oligodendrocyte development	2	57	28	19512	0.0774	0.312	24.45	1	0.278	0.00302	TGFB1,GSTP1
GOTERM_BP_DIRECT	cell surface receptor signaling pathway via STAT	2	57	28	19512	0.0774	0.312	24.45	1	0.278	0.00302	IL6,IL2
GOTERM_BP_DIRECT	response to gamma radiation	2	57	28	19512	0.0774	0.312	24.45	1	0.278	0.00302	BAX,TP53
GOTERM_BP_DIRECT	cellular response to gamma radiation	2	57	28	19512	0.0774	0.312	24.45	1	0.278	0.00302	EGR1,TP53
GOTERM_BP_DIRECT	negative regulation of proteolysis	2	57	27	19512	0.0747	0.305	25.36	1	0.272	0.00281	AKT1,TP53
GOTERM_BP_DIRECT	positive regulation of mesenchymal cell proliferation	2	57	27	19512	0.0747	0.305	25.36	1	0.272	0.00281	KDR,CTNNB1
GOTERM_BP_DIRECT	cytokine-mediated signaling pathway	3	57	153	19512	0.0715	0.296	6.71	1	0.263	0.0102	IL6,IL1B,AKT1
GOTERM_BP_DIRECT	lung morphogenesis	2	57	26	19512	0.072	0.296	26.33	1	0.263	0.0026	MAPK1,MAPK3
GOTERM_BP_DIRECT	embryonic heart tube development	2	57	26	19512	0.072	0.296	26.33	1	0.263	0.0026	EDN1,CTNNB1
GOTERM_BP_DIRECT	positive regulation of MAP kinase activity	2	57	26	19512	0.072	0.296	26.33	1	0.263	0.0026	TNF,PIK3CG
GOTERM_BP_DIRECT	cell migration involved in sprouting angiogenesis	2	57	26	19512	0.072	0.296	26.33	1	0.263	0.0026	KDR,AKT1
GOTERM_BP_DIRECT	chaperone-mediated protein complex assembly	2	57	25	19512	0.0694	0.288	27.39	1	0.256	0.00241	HSP90AA1,HSP90AB1
GOTERM_BP_DIRECT	negative regulation of intrinsic apoptotic signaling pathway	2	57	25	19512	0.0694	0.288	27.39	1	0.256	0.00241	AKT1,MMP9
GOTERM_BP_DIRECT	regulation of protein-containing complex assembly	2	57	25	19512	0.0694	0.288	27.39	1	0.256	0.00241	HSP90AA1,GFAP
GOTERM_BP_DIRECT	cellular response to glucocorticoid stimulus	2	57	25	19512	0.0694	0.288	27.39	1	0.256	0.00241	EDN1,GSTP1
GOTERM_BP_DIRECT	monocyte chemotaxis	2	57	25	19512	0.0694	0.288	27.39	1	0.256	0.00241	IL6,CALCA
GOTERM_BP_DIRECT	positive regulation of cholesterol biosynthetic process	2	57	25	19512	0.0694	0.288	27.39	1	0.256	0.00241	MAPK1,AKT1
GOTERM_BP_DIRECT	integrated stress response signaling	2	57	25	19512	0.0694	0.288	27.39	1	0.256	0.00241	JUN,FOS
GOTERM_BP_DIRECT	release of cytochrome c from mitochondria	2	57	25	19512	0.0694	0.288	27.39	1	0.256	0.00241	BAX,TP53
GOTERM_BP_DIRECT	cellular response to low-density lipoprotein particle stimulus	2	57	24	19512	0.0667	0.282	28.53	1	0.251	0.00222	TGFB1,PPARG
GOTERM_BP_DIRECT	phosphatidylinositol-mediated signaling	2	57	24	19512	0.0667	0.282	28.53	1	0.251	0.00222	PIK3CA,PIK3CG
GOTERM_BP_DIRECT	embryo development ending in birth or egg hatching	2	57	24	19512	0.0667	0.282	28.53	1	0.251	0.00222	TGFB2,TP53
GOTERM_BP_DIRECT	cellular response to fatty acid	2	57	24	19512	0.0667	0.282	28.53	1	0.251	0.00222	EDN1,CREB1
GOTERM_BP_DIRECT	smooth muscle contraction	2	57	24	19512	0.0667	0.282	28.53	1	0.251	0.00222	CHRM3,EDN1
GOTERM_BP_DIRECT	telomere maintenance via telomerase	2	57	24	19512	0.0667	0.282	28.53	1	0.251	0.00222	HSP90AA1,HSP90AB1
GOTERM_BP_DIRECT	retinoic acid receptor signaling pathway	2	57	24	19512	0.0667	0.282	28.53	1	0.251	0.00222	VDR,PPARG
GOTERM_BP_DIRECT	positive regulation of peptidyl-tyrosine phosphorylation	2	57	24	19512	0.0667	0.282	28.53	1	0.251	0.00222	IL6,TGFB1
GOTERM_BP_DIRECT	positive regulation of telomere maintenance via telomerase	2	57	23	19512	0.064	0.275	29.77	1	0.245	0.00204	HSP90AA1,CTNNB1
GOTERM_BP_DIRECT	SMAD protein signal transduction	2	57	23	19512	0.064	0.275	29.77	1	0.245	0.00204	JUN,FOS
GOTERM_BP_DIRECT	phosphatidylinositol-3-phosphate biosynthetic process	2	57	23	19512	0.064	0.275	29.77	1	0.245	0.00204	PIK3CA,PIK3CG
GOTERM_BP_DIRECT	face development	2	57	23	19512	0.064	0.275	29.77	1	0.245	0.00204	MAPK1,MAPK3
GOTERM_BP_DIRECT	positive regulation of amyloid-beta formation	2	57	23	19512	0.064	0.275	29.77	1	0.245	0.00204	CASP3,TNF
GOTERM_BP_DIRECT	regulation of vasoconstriction	2	57	23	19512	0.064	0.275	29.77	1	0.245	0.00204	EDN1,ACE
GOTERM_BP_DIRECT	androgen receptor signaling pathway	2	57	23	19512	0.064	0.275	29.77	1	0.245	0.00204	AR,RHOA
GOTERM_BP_DIRECT	NLRP3 inflammasome complex assembly	2	57	22	19512	0.0613	0.268	31.12	1	0.238	0.00187	MAPK8,NLRP3
GOTERM_BP_DIRECT	positive regulation of macrophage derived foam cell differentiation	2	57	22	19512	0.0613	0.268	31.12	1	0.238	0.00187	IL1B,TNF
GOTERM_BP_DIRECT	pattern recognition receptor signaling pathway	2	57	22	19512	0.0613	0.268	31.12	1	0.238	0.00187	CASP1,NLRP3
GOTERM_BP_DIRECT	osteoblast differentiation	3	57	138	19512	0.0597	0.263	7.44	1	0.234	0.00767	CTNNB1,AKT1,BMP6
GOTERM_BP_DIRECT	cellular response to prostaglandin E stimulus	2	57	21	19512	0.0586	0.259	32.6	1	0.23	0.0017	AKT1,PPARG
GOTERM_BP_DIRECT	hematopoietic stem cell differentiation	2	57	21	19512	0.0586	0.259	32.6	1	0.23	0.0017	ACE,TP53
GOTERM_BP_DIRECT	pulmonary valve morphogenesis	2	57	21	19512	0.0586	0.259	32.6	1	0.23	0.0017	TGFB2,NOS3
GOTERM_BP_DIRECT	negative regulation of lipid catabolic process	2	57	21	19512	0.0586	0.259	32.6	1	0.23	0.0017	IL1B,TNF
GOTERM_BP_DIRECT	regulation of myelination	2	57	21	19512	0.0586	0.259	32.6	1	0.23	0.0017	CTNNB1,AKT1
GOTERM_BP_DIRECT	labyrinthine layer blood vessel development	2	57	21	19512	0.0586	0.259	32.6	1	0.23	0.0017	MAPK1,AKT1
GOTERM_BP_DIRECT	Schwann cell development	2	57	21	19512	0.0586	0.259	32.6	1	0.23	0.0017	MAPK1,MAPK3
GOTERM_BP_DIRECT	response to antibiotic	2	57	21	19512	0.0586	0.259	32.6	1	0.23	0.0017	HSP90AA1,TP53
GOTERM_BP_DIRECT	antimicrobial humoral immune response mediated by antimicrobial peptide	3	57	135	19512	0.0574	0.258	7.61	1	0.23	0.00722	POMC,CALCA,LTF
GOTERM_BP_DIRECT	intracellular signal transduction	5	57	501	19512	0.0554	0.252	3.42	1	0.224	0.0153	EDN1,CASP3,MAPK1,AKT1,MAPK3
GOTERM_BP_DIRECT	epithelial cell apoptotic process	2	57	20	19512	0.0559	0.252	34.23	1	0.224	0.00154	CASP3,BAX
GOTERM_BP_DIRECT	vascular endothelial growth factor signaling pathway	2	57	20	19512	0.0559	0.252	34.23	1	0.224	0.00154	PIK3CA,KDR
GOTERM_BP_DIRECT	positive regulation of lipid biosynthetic process	2	57	20	19512	0.0559	0.252	34.23	1	0.224	0.00154	CREB1,AKT1
GOTERM_BP_DIRECT	positive regulation of superoxide anion generation	2	57	20	19512	0.0559	0.252	34.23	1	0.224	0.00154	TGFB1,GSTP1
GOTERM_BP_DIRECT	monocyte differentiation	2	57	20	19512	0.0559	0.252	34.23	1	0.224	0.00154	JUN,PPARG
GOTERM_BP_DIRECT	apoptotic mitochondrial changes	2	57	20	19512	0.0559	0.252	34.23	1	0.224	0.00154	BAX,AKT1
GOTERM_BP_DIRECT	striated muscle cell differentiation	2	57	20	19512	0.0559	0.252	34.23	1	0.224	0.00154	CASP3,AKT1
GOTERM_BP_DIRECT	mitochondrion organization	3	57	133	19512	0.0559	0.252	7.72	1	0.224	0.00693	EDN1,NOS3,BAX
GOTERM_BP_DIRECT	positive regulation of endothelial cell differentiation	2	57	19	19512	0.0532	0.245	36.03	1	0.218	0.00139	CTNNB1,BMP6
GOTERM_BP_DIRECT	regulation of sodium ion transport	2	57	19	19512	0.0532	0.245	36.03	1	0.218	0.00139	TGFB1,NOS3
GOTERM_BP_DIRECT	negative regulation of reactive oxygen species metabolic process	2	57	19	19512	0.0532	0.245	36.03	1	0.218	0.00139	MMP3,TP53
GOTERM_BP_DIRECT	surfactant homeostasis	2	57	19	19512	0.0532	0.245	36.03	1	0.218	0.00139	TGFB1,KDR
GOTERM_BP_DIRECT	response to lipid	2	57	19	19512	0.0532	0.245	36.03	1	0.218	0.00139	AR,PPARG
GOTERM_BP_DIRECT	positive regulation of protein serine/threonine kinase activity	2	57	19	19512	0.0532	0.245	36.03	1	0.218	0.00139	RHOA,LTF
GOTERM_BP_DIRECT	male genitalia development	2	57	19	19512	0.0532	0.245	36.03	1	0.218	0.00139	CTNNB1,BMP6
GOTERM_BP_DIRECT	response to X-ray	2	57	19	19512	0.0532	0.245	36.03	1	0.218	0.00139	CASP3,TP53
GOTERM_BP_DIRECT	positive regulation of Rac protein signal transduction	2	57	19	19512	0.0532	0.245	36.03	1	0.218	0.00139	TEK,PIK3CG
GOTERM_BP_DIRECT	response to dexamethasone	2	57	19	19512	0.0532	0.245	36.03	1	0.218	0.00139	EDN1,PIK3CA
GOTERM_BP_DIRECT	endocardial cushion morphogenesis	2	57	19	19512	0.0532	0.245	36.03	1	0.218	0.00139	TGFB2,NOS3
GOTERM_BP_DIRECT	ectopic germ cell programmed cell death	2	57	19	19512	0.0532	0.245	36.03	1	0.218	0.00139	IL1B,BAX
GOTERM_BP_DIRECT	negative regulation of collagen biosynthetic process	2	57	18	19512	0.0504	0.24	38.04	1	0.213	0.00124	IL6,PPARG
GOTERM_BP_DIRECT	positive regulation of regulatory T cell differentiation	2	57	18	19512	0.0504	0.24	38.04	1	0.213	0.00124	TGFB1,IL2
GOTERM_BP_DIRECT	cellular response to oxygen-containing compound	2	57	18	19512	0.0504	0.24	38.04	1	0.213	0.00124	ICAM1,IGF1R
GOTERM_BP_DIRECT	neural retina development	2	57	18	19512	0.0504	0.24	38.04	1	0.213	0.00124	TGFB2,FOS
GOTERM_BP_DIRECT	positive regulation of smooth muscle contraction	2	57	18	19512	0.0504	0.24	38.04	1	0.213	0.00124	CHRM3,EDN1
GOTERM_BP_DIRECT	supramolecular fiber organization	2	57	18	19512	0.0504	0.24	38.04	1	0.213	0.00124	HSP90AB1,BAX
GOTERM_BP_DIRECT	cranial skeletal system development	2	57	18	19512	0.0504	0.24	38.04	1	0.213	0.00124	TGFB2,CTNNB1
GOTERM_BP_DIRECT	positive regulation of developmental process	2	57	18	19512	0.0504	0.24	38.04	1	0.213	0.00124	BAX,BMP6
GOTERM_BP_DIRECT	positive regulation of membrane protein ectodomain proteolysis	2	57	18	19512	0.0504	0.24	38.04	1	0.213	0.00124	IL1B,TNF
GOTERM_BP_DIRECT	negative regulation of B cell proliferation	2	57	18	19512	0.0504	0.24	38.04	1	0.213	0.00124	IL10,CASP3
GOTERM_BP_DIRECT	astrocyte activation	2	57	17	19512	0.0477	0.232	40.27	1	0.207	0.00111	IL1B,TNF
GOTERM_BP_DIRECT	amyloid-beta clearance	2	57	17	19512	0.0477	0.232	40.27	1	0.207	0.00111	INSR,IGF1R
GOTERM_BP_DIRECT	sphingosine-1-phosphate receptor signaling pathway	2	57	17	19512	0.0477	0.232	40.27	1	0.207	0.00111	AKT1,PIK3CG
GOTERM_BP_DIRECT	positive regulation of glycogen biosynthetic process	2	57	17	19512	0.0477	0.232	40.27	1	0.207	0.00111	INSR,AKT1
GOTERM_BP_DIRECT	animal organ development	3	57	120	19512	0.0466	0.229	8.56	1	0.204	0.00521	INSR,CTNNB1,MET
GOTERM_BP_DIRECT	phosphorylation	2	57	16	19512	0.045	0.222	42.79	1	0.198	0.00098	AKT1,MAPK3
GOTERM_BP_DIRECT	regulation of early endosome to late endosome transport	2	57	16	19512	0.045	0.222	42.79	1	0.198	0.00098	MAPK1,MAPK3
GOTERM_BP_DIRECT	regulation of ossification	2	57	16	19512	0.045	0.222	42.79	1	0.198	0.00098	MAPK1,MAPK3
GOTERM_BP_DIRECT	mesenchymal cell proliferation	2	57	16	19512	0.045	0.222	42.79	1	0.198	0.00098	KDR,CTNNB1
GOTERM_BP_DIRECT	intracellular calcium ion homeostasis	3	57	115	19512	0.0431	0.215	8.93	1	0.192	0.00463	EDN1,TGFB1,VDR
GOTERM_BP_DIRECT	regulation of transcription by RNA polymerase II	10	57	1643	19512	0.0431	0.215	2.08	1	0.192	0.0196	EGR1,AR,JUN,CREB1,MAPK1,CTNNB1,PPARG,FOS,TP53,RHOA
GOTERM_BP_DIRECT	epithelial cell differentiation	3	57	114	19512	0.0425	0.213	9.01	1	0.19	0.00452	TGFB2,CTNNB1,PPARG
GOTERM_BP_DIRECT	ossification	3	57	113	19512	0.0418	0.212	9.09	1	0.189	0.00441	EGFR,BMP6,LTF
GOTERM_BP_DIRECT	negative regulation of macroautophagy	2	57	15	19512	0.0422	0.212	45.64	1	0.189	0.000859	PIK3CA,AKT1
GOTERM_BP_DIRECT	G protein-coupled acetylcholine receptor signaling pathway	2	57	15	19512	0.0422	0.212	45.64	1	0.189	0.000859	CHRM3,CHRM1
GOTERM_BP_DIRECT	transforming growth factor beta receptor superfamily signaling pathway	2	57	15	19512	0.0422	0.212	45.64	1	0.189	0.000859	TGFB2,TGFB1
GOTERM_BP_DIRECT	hypothalamus development	2	57	15	19512	0.0422	0.212	45.64	1	0.189	0.000859	BAX,CTNNB1
GOTERM_BP_DIRECT	cellular response to hepatocyte growth factor stimulus	2	57	15	19512	0.0422	0.212	45.64	1	0.189	0.000859	IL10,CREB1
GOTERM_BP_DIRECT	motor neuron apoptotic process	2	57	15	19512	0.0422	0.212	45.64	1	0.189	0.000859	BAX,RHOA
GOTERM_BP_DIRECT	negative regulation of bone resorption	2	57	15	19512	0.0422	0.212	45.64	1	0.189	0.000859	IL6,CALCA
GOTERM_BP_DIRECT	symbiont entry into host cell	3	57	112	19512	0.0411	0.211	9.17	1	0.188	0.0043	INSR,EGFR,ICAM1
GOTERM_BP_DIRECT	regulation of inflammatory response	3	57	108	19512	0.0385	0.203	9.51	1	0.181	0.00388	CASP1,NLRP3,TNF
GOTERM_BP_DIRECT	lung development	3	57	109	19512	0.0392	0.203	9.42	1	0.181	0.00399	NOS3,KDR,CTNNB1
GOTERM_BP_DIRECT	positive regulation of endothelial cell chemotaxis	2	57	14	19512	0.0395	0.203	48.9	1	0.181	0.000746	KDR,MET
GOTERM_BP_DIRECT	eyelid development in camera-type eye	2	57	14	19512	0.0395	0.203	48.9	1	0.181	0.000746	JUN,EGFR
GOTERM_BP_DIRECT	negative regulation of neuroblast proliferation	2	57	14	19512	0.0395	0.203	48.9	1	0.181	0.000746	TGFB1,TP53
GOTERM_BP_DIRECT	regulation of osteoclast differentiation	2	57	14	19512	0.0395	0.203	48.9	1	0.181	0.000746	CTNNB1,TNF
GOTERM_BP_DIRECT	positive regulation of macrophage proliferation	2	57	14	19512	0.0395	0.203	48.9	1	0.181	0.000746	MAPK1,MAPK3
GOTERM_BP_DIRECT	negative regulation of oxidative stress-induced neuron intrinsic apoptotic signaling pathway	2	57	14	19512	0.0395	0.203	48.9	1	0.181	0.000746	IL10,CTNNB1
GOTERM_BP_DIRECT	positive regulation of fibroblast migration	2	57	14	19512	0.0395	0.203	48.9	1	0.181	0.000746	TGFB1,AKT1
GOTERM_BP_DIRECT	nervous system development	6	57	649	19512	0.0381	0.201	3.16	1	0.179	0.0114	CHRM3,CHRM1,BAX,CTNNB1,AKT1,FOS
GOTERM_BP_DIRECT	canonical Wnt signaling pathway	3	57	106	19512	0.0372	0.197	9.69	1	0.176	0.00369	EDN1,TGFB1,CTNNB1
GOTERM_BP_DIRECT	regulation of actin cytoskeleton organization	3	57	105	19512	0.0366	0.195	9.78	1	0.174	0.00359	TGFB2,TGFB1,RHOA
GOTERM_BP_DIRECT	nitric oxide mediated signal transduction	2	57	13	19512	0.0367	0.195	52.66	1	0.174	0.000641	NOS2,NOS3
GOTERM_BP_DIRECT	cardiac muscle cell apoptotic process	2	57	13	19512	0.0367	0.195	52.66	1	0.174	0.000641	HSP90AA1,TP53
GOTERM_BP_DIRECT	response to epidermal growth factor	2	57	13	19512	0.0367	0.195	52.66	1	0.174	0.000641	MAPK1,MAPK3
GOTERM_BP_DIRECT	positive regulation of cell size	2	57	13	19512	0.0367	0.195	52.66	1	0.174	0.000641	EDN1,HSP90AA1
GOTERM_BP_DIRECT	caveolin-mediated endocytosis	2	57	13	19512	0.0367	0.195	52.66	1	0.174	0.000641	MAPK1,MAPK3
GOTERM_BP_DIRECT	positive regulation of JNK cascade	3	57	104	19512	0.036	0.194	9.87	1	0.173	0.00349	EDN1,IL1B,TNF
GOTERM_BP_DIRECT	inflammatory response to wounding	2	57	12	19512	0.0339	0.184	57.05	1	0.164	0.000543	IL6,TNF
GOTERM_BP_DIRECT	endothelial cell apoptotic process	2	57	12	19512	0.0339	0.184	57.05	1	0.164	0.000543	IL10,TNF
GOTERM_BP_DIRECT	anoikis	2	57	12	19512	0.0339	0.184	57.05	1	0.164	0.000543	PIK3CA,AKT1
GOTERM_BP_DIRECT	positive regulation of hormone secretion	2	57	12	19512	0.0339	0.184	57.05	1	0.164	0.000543	EDN1,CREB1
GOTERM_BP_DIRECT	cellular response to toxic substance	2	57	12	19512	0.0339	0.184	57.05	1	0.164	0.000543	EDN1,TNF
GOTERM_BP_DIRECT	response to L-glutamate	2	57	12	19512	0.0339	0.184	57.05	1	0.164	0.000543	CREB1,TNF
GOTERM_BP_DIRECT	positive regulation of acute inflammatory response	2	57	12	19512	0.0339	0.184	57.05	1	0.164	0.000543	IL6,PIK3CG
GOTERM_BP_DIRECT	regulation of Golgi inheritance	2	57	12	19512	0.0339	0.184	57.05	1	0.164	0.000543	MAPK1,MAPK3
GOTERM_BP_DIRECT	antifungal humoral response	2	57	12	19512	0.0339	0.184	57.05	1	0.164	0.000543	CALCA,LTF
GOTERM_BP_DIRECT	myoblast proliferation	2	57	12	19512	0.0339	0.184	57.05	1	0.164	0.000543	CTNNB1,FOS
GOTERM_BP_DIRECT	cellular response to insulin-like growth factor stimulus	2	57	12	19512	0.0339	0.184	57.05	1	0.164	0.000543	TGFB1,CREB1
GOTERM_BP_DIRECT	positive regulation of chemokine (C-X-C motif) ligand 2 production	2	57	12	19512	0.0339	0.184	57.05	1	0.164	0.000543	TGFB1,TNF
GOTERM_BP_DIRECT	negative regulation of macrophage cytokine production	2	57	12	19512	0.0339	0.184	57.05	1	0.164	0.000543	TGFB2,TGFB1
GOTERM_BP_DIRECT	chemical synaptic transmission	4	57	242	19512	0.0323	0.182	5.66	1	0.162	0.00545	CHRM3,CHRM1,MAPK1,CTNNB1
GOTERM_BP_DIRECT	positive regulation of vascular permeability	2	57	11	19512	0.0311	0.176	62.24	1	0.157	0.000453	TGFB1,BMP6
GOTERM_BP_DIRECT	regulation of glycogen biosynthetic process	2	57	11	19512	0.0311	0.176	62.24	1	0.157	0.000453	INSR,AKT1
GOTERM_BP_DIRECT	negative regulation of cell-cell adhesion mediated by cadherin	2	57	11	19512	0.0311	0.176	62.24	1	0.157	0.000453	TGFB1,BMP6
GOTERM_BP_DIRECT	positive regulation of extracellular matrix disassembly	2	57	11	19512	0.0311	0.176	62.24	1	0.157	0.000453	IL6,TGFB2
GOTERM_BP_DIRECT	dendritic spine maintenance	2	57	11	19512	0.0311	0.176	62.24	1	0.157	0.000453	INSR,IGF1R
GOTERM_BP_DIRECT	cerebral cortex cell migration	2	57	11	19512	0.0311	0.176	62.24	1	0.157	0.000453	RHOA,EGFR
GOTERM_BP_DIRECT	thymocyte apoptotic process	2	57	11	19512	0.0311	0.176	62.24	1	0.157	0.000453	BAX,TP53
GOTERM_BP_DIRECT	cAMP/PKA signal transduction	2	57	11	19512	0.0311	0.176	62.24	1	0.157	0.000453	EDN1,CREB1
GOTERM_BP_DIRECT	neutrophil mediated immunity	2	57	11	19512	0.0311	0.176	62.24	1	0.157	0.000453	IL6,ACE
GOTERM_BP_DIRECT	positive regulation of NF-kappaB transcription factor activity	3	57	94	19512	0.0299	0.174	10.92	1	0.155	0.00262	NLRP3,TNF,LTF
GOTERM_BP_DIRECT	cartilage development	3	57	91	19512	0.0281	0.167	11.29	1	0.148	0.00239	EDN1,BMP6,MAPK3
GOTERM_BP_DIRECT	osmosensory signaling pathway	2	57	10	19512	0.0283	0.167	68.46	1	0.148	0.000372	CASP1,NLRP3
GOTERM_BP_DIRECT	negative regulation of biomineral tissue development	2	57	10	19512	0.0283	0.167	68.46	1	0.148	0.000372	TGFB1,NOS3
GOTERM_BP_DIRECT	peptidyl-tyrosine autophosphorylation	2	57	10	19512	0.0283	0.167	68.46	1	0.148	0.000372	IGF1R,MAPK3
GOTERM_BP_DIRECT	positive regulation of podosome assembly	2	57	10	19512	0.0283	0.167	68.46	1	0.148	0.000372	TNF,RHOA
GOTERM_BP_DIRECT	prostate gland epithelium morphogenesis	2	57	10	19512	0.0283	0.167	68.46	1	0.148	0.000372	AR,MMP2
GOTERM_BP_DIRECT	pharyngeal arch artery morphogenesis	2	57	10	19512	0.0283	0.167	68.46	1	0.148	0.000372	TGFB2,EDN1
GOTERM_BP_DIRECT	positive regulation of prostaglandin secretion	2	57	10	19512	0.0283	0.167	68.46	1	0.148	0.000372	EDN1,IL1B
GOTERM_BP_DIRECT	G protein-coupled receptor signaling pathway	8	57	1041	19512	0.0287	0.167	2.63	1	0.149	0.0103	CHRM3,EDN1,CHRM1,INSR,AKT1,PPARG,IL2,PIK3CG
GOTERM_BP_DIRECT	liver development	3	57	92	19512	0.0287	0.167	11.16	1	0.149	0.00247	JUN,PIK3CA,MET
GOTERM_BP_DIRECT	regulation of DNA-templated transcription	10	57	1526	19512	0.0287	0.167	2.24	1	0.149	0.0122	EGR1,AR,JUN,CREB1,VDR,INSR,NLRP3,PPARG,FOS,TP53
GOTERM_BP_DIRECT	regulation of establishment of endothelial barrier	2	57	9	19512	0.0255	0.154	76.07	1	0.137	0.000298	IL1B,TNF
GOTERM_BP_DIRECT	positive regulation of receptor signaling pathway via STAT	2	57	9	19512	0.0255	0.154	76.07	1	0.137	0.000298	IL6,TGFB1
GOTERM_BP_DIRECT	positive regulation of T-helper 2 cell cytokine production	2	57	9	19512	0.0255	0.154	76.07	1	0.137	0.000298	IL6,NLRP3
GOTERM_BP_DIRECT	positive regulation of lipid catabolic process	2	57	9	19512	0.0255	0.154	76.07	1	0.137	0.000298	SCT,IL1B
GOTERM_BP_DIRECT	ERBB2-ERBB3 signaling pathway	2	57	9	19512	0.0255	0.154	76.07	1	0.137	0.000298	MAPK1,MAPK3
GOTERM_BP_DIRECT	regulation of appetite	2	57	9	19512	0.0255	0.154	76.07	1	0.137	0.000298	POMC,SCT
GOTERM_BP_DIRECT	protein-RNA complex assembly	2	57	9	19512	0.0255	0.154	76.07	1	0.137	0.000298	HSP90AA1,HSP90AB1
GOTERM_BP_DIRECT	ovulation from ovarian follicle	2	57	9	19512	0.0255	0.154	76.07	1	0.137	0.000298	NOS3,MMP2
GOTERM_BP_DIRECT	outer ear morphogenesis	2	57	9	19512	0.0255	0.154	76.07	1	0.137	0.000298	MAPK1,MAPK3
GOTERM_BP_DIRECT	heart valve morphogenesis	2	57	9	19512	0.0255	0.154	76.07	1	0.137	0.000298	TGFB2,TGFB1
GOTERM_BP_DIRECT	positive regulation of prostaglandin biosynthetic process	2	57	9	19512	0.0255	0.154	76.07	1	0.137	0.000298	EDN1,IL1B
GOTERM_BP_DIRECT	response to insulin	3	57	84	19512	0.0243	0.152	12.23	1	0.135	0.0019	IL10,EGR1,FOS
GOTERM_BP_DIRECT	response to toxic substance	3	57	84	19512	0.0243	0.152	12.23	1	0.135	0.0019	GSTP1,BAX,FOS
GOTERM_BP_DIRECT	negative regulation of tumor necrosis factor production	3	57	83	19512	0.0237	0.15	12.37	1	0.133	0.00184	IL10,POMC,GSTP1
GOTERM_BP_DIRECT	female pregnancy	3	57	82	19512	0.0232	0.147	12.52	1	0.131	0.00178	TGFB1,MMP2,FOS
GOTERM_BP_DIRECT	phospholipase C-activating G protein-coupled acetylcholine receptor signaling pathway	2	57	8	19512	0.0227	0.144	85.58	1	0.128	0.000232	CHRM3,CHRM1
GOTERM_BP_DIRECT	response to salt	2	57	8	19512	0.0227	0.144	85.58	1	0.128	0.000232	EDN1,TGFB1
GOTERM_BP_DIRECT	response to fluid shear stress	2	57	8	19512	0.0227	0.144	85.58	1	0.128	0.000232	NOS3,AKT1
GOTERM_BP_DIRECT	hepoxilin biosynthetic process	2	57	8	19512	0.0227	0.144	85.58	1	0.128	0.000232	GSTM1,GSTP1
GOTERM_BP_DIRECT	regulation of mitochondrial membrane permeability involved in apoptotic process	2	57	8	19512	0.0227	0.144	85.58	1	0.128	0.000232	BAX,TP53
GOTERM_BP_DIRECT	regulation of locomotion	2	57	8	19512	0.0227	0.144	85.58	1	0.128	0.000232	CHRM1,PIK3CG
GOTERM_BP_DIRECT	adenylate cyclase-inhibiting G protein-coupled acetylcholine receptor signaling pathway	2	57	8	19512	0.0227	0.144	85.58	1	0.128	0.000232	CHRM3,CHRM1
GOTERM_BP_DIRECT	negative regulation of fibroblast apoptotic process	2	57	8	19512	0.0227	0.144	85.58	1	0.128	0.000232	PIK3CA,PIK3CG
GOTERM_BP_DIRECT	positive regulation of type II interferon production	3	57	79	19512	0.0216	0.141	13	1	0.126	0.0016	IL1B,TNF,IL2
GOTERM_BP_DIRECT	negative regulation of cell differentiation	3	57	79	19512	0.0216	0.141	13	1	0.126	0.0016	TGFB1,MAPK1,CTNNB1
GOTERM_BP_DIRECT	cell fate commitment	3	57	76	19512	0.0201	0.132	13.51	1	0.118	0.00143	CASP3,KDR,PPARG
GOTERM_BP_DIRECT	activation-induced cell death of T cells	2	57	7	19512	0.0199	0.131	97.8	1	0.117	0.000174	TGFB2,AKT1
GOTERM_BP_DIRECT	negative regulation of cytokine production involved in immune response	2	57	7	19512	0.0199	0.131	97.8	1	0.117	0.000174	IL10,TNF
GOTERM_BP_DIRECT	saliva secretion	2	57	7	19512	0.0199	0.131	97.8	1	0.117	0.000174	CHRM3,CHRM1
GOTERM_BP_DIRECT	regulation of cellular respiration	2	57	7	19512	0.0199	0.131	97.8	1	0.117	0.000174	PIK3CA,NOS2
GOTERM_BP_DIRECT	telomerase holoenzyme complex assembly	2	57	7	19512	0.0199	0.131	97.8	1	0.117	0.000174	HSP90AA1,HSP90AB1
GOTERM_BP_DIRECT	negative regulation of oxidative phosphorylation	2	57	7	19512	0.0199	0.131	97.8	1	0.117	0.000174	TNF,RHOA
GOTERM_BP_DIRECT	learning or memory	3	57	73	19512	0.0187	0.126	14.07	1	0.112	0.00127	CASP3,MAPK1,EGFR
GOTERM_BP_DIRECT	myelination	3	57	73	19512	0.0187	0.126	14.07	1	0.112	0.00127	TGFB1,MAPK1,MAPK3
GOTERM_BP_DIRECT	cellular response to retinoic acid	3	57	73	19512	0.0187	0.126	14.07	1	0.112	0.00127	CREB1,PPARG,TNF
GOTERM_BP_DIRECT	positive regulation of lipid metabolic process	2	57	6	19512	0.0171	0.117	114.11	1	0.104	0.000125	PPARG,TNF
GOTERM_BP_DIRECT	L-arginine catabolic process	2	57	6	19512	0.0171	0.117	114.11	1	0.104	0.000125	NOS2,NOS3
GOTERM_BP_DIRECT	regulation of cellular pH	2	57	6	19512	0.0171	0.117	114.11	1	0.104	0.000125	MAPK1,MAPK3
GOTERM_BP_DIRECT	ERBB signaling pathway	2	57	6	19512	0.0171	0.117	114.11	1	0.104	0.000125	MAPK1,EGFR
GOTERM_BP_DIRECT	glucose metabolic process	3	57	70	19512	0.0172	0.117	14.67	1	0.104	0.00113	PIK3CA,AKT1,TNF
GOTERM_BP_DIRECT	response to glucose	3	57	69	19512	0.0168	0.116	14.88	1	0.104	0.00108	EGR1,TGFB1,CASP3
GOTERM_BP_DIRECT	positive regulation of T cell proliferation	3	57	67	19512	0.0159	0.11	15.33	1	0.0983	0.000992	IL6,IL1B,IL2
GOTERM_BP_DIRECT	vasculogenesis	3	57	64	19512	0.0146	0.102	16.05	1	0.0904	0.000868	TGFB1,KDR,CTNNB1
GOTERM_BP_DIRECT	humoral immune response	3	57	63	19512	0.0141	0.1	16.3	1	0.089	0.000829	IL6,TNF,LTF
GOTERM_BP_DIRECT	outflow tract morphogenesis	3	57	63	19512	0.0141	0.1	16.3	1	0.089	0.000829	TGFB2,JUN,CTNNB1
GOTERM_BP_DIRECT	response to UV-A	2	57	5	19512	0.0143	0.1	136.93	1	0.089	8.34e-05	AKT1,EGFR
GOTERM_BP_DIRECT	positive regulation of odontogenesis	2	57	5	19512	0.0143	0.1	136.93	1	0.089	8.34e-05	EDN1,TGFB1
GOTERM_BP_DIRECT	epithelial cell differentiation involved in prostate gland development	2	57	5	19512	0.0143	0.1	136.93	1	0.089	8.34e-05	AR,CTNNB1
GOTERM_BP_DIRECT	positive regulation of apoptotic DNA fragmentation	2	57	5	19512	0.0143	0.1	136.93	1	0.089	8.34e-05	IL6,BAX
GOTERM_BP_DIRECT	positive regulation of RNA polymerase II transcription preinitiation complex assembly	2	57	5	19512	0.0143	0.1	136.93	1	0.089	8.34e-05	CREB1,TP53
GOTERM_BP_DIRECT	negative regulation of epithelial cell proliferation	3	57	62	19512	0.0137	0.0986	16.56	1	0.0878	0.000791	AR,TGFB2,TGFB1
GOTERM_BP_DIRECT	positive regulation of protein localization to plasma membrane	3	57	60	19512	0.0129	0.093	17.12	1	0.0828	0.000719	AKT1,TNF,EGFR
GOTERM_BP_DIRECT	negative regulation of fat cell differentiation	3	57	60	19512	0.0129	0.093	17.12	1	0.0828	0.000719	IL6,TGFB1,TNF
GOTERM_BP_DIRECT	epithelial to mesenchymal transition	3	57	60	19512	0.0129	0.093	17.12	1	0.0828	0.000719	TGFB2,TGFB1,CTNNB1
GOTERM_BP_DIRECT	response to hormone	3	57	58	19512	0.0121	0.0882	17.71	1	0.0785	0.000651	NOS2,NOS3,AKT1
GOTERM_BP_DIRECT	positive regulation of fat cell differentiation	3	57	57	19512	0.0117	0.0856	18.02	1	0.0762	0.000618	CREB1,AKT1,PPARG
GOTERM_BP_DIRECT	neutrophil chemotaxis	3	57	56	19512	0.0113	0.0842	18.34	1	0.0749	0.000587	TGFB2,IL1B,PIK3CG
GOTERM_BP_DIRECT	odontogenesis of dentin-containing tooth	3	57	56	19512	0.0113	0.0842	18.34	1	0.0749	0.000587	TGFB1,BAX,CTNNB1
GOTERM_BP_DIRECT	positive regulation of mononuclear cell migration	2	57	4	19512	0.0114	0.0842	171.16	1	0.0749	5.01e-05	TGFB1,TNF
GOTERM_BP_DIRECT	post-embryonic camera-type eye morphogenesis	2	57	4	19512	0.0114	0.0842	171.16	1	0.0749	5.01e-05	KDR,BAX
GOTERM_BP_DIRECT	positive regulation of apoptotic process involved in mammary gland involution	2	57	4	19512	0.0114	0.0842	171.16	1	0.0749	5.01e-05	VDR,BAX
GOTERM_BP_DIRECT	positive regulation of fever generation	2	57	4	19512	0.0114	0.0842	171.16	1	0.0749	5.01e-05	IL1B,TNF
GOTERM_BP_DIRECT	glutathione derivative biosynthetic process	2	57	4	19512	0.0114	0.0842	171.16	1	0.0749	5.01e-05	GSTM1,GSTP1
GOTERM_BP_DIRECT	positive regulation of plasma cell differentiation	2	57	4	19512	0.0114	0.0842	171.16	1	0.0749	5.01e-05	IL10,IL2
GOTERM_BP_DIRECT	morphogenesis of an epithelial fold	2	57	4	19512	0.0114	0.0842	171.16	1	0.0749	5.01e-05	AR,EGFR
GOTERM_BP_DIRECT	positive regulation of B cell apoptotic process	2	57	4	19512	0.0114	0.0842	171.16	1	0.0749	5.01e-05	IL10,BAX
GOTERM_BP_DIRECT	response to UV	3	57	55	19512	0.0109	0.0836	18.67	1	0.0744	0.000557	MAPK8,CASP3,TP53
GOTERM_BP_DIRECT	ERK1 and ERK2 cascade	3	57	55	19512	0.0109	0.0836	18.67	1	0.0744	0.000557	EDN1,MAPK1,MAPK3
GOTERM_BP_DIRECT	positive regulation of fibroblast proliferation	3	57	55	19512	0.0109	0.0836	18.67	1	0.0744	0.000557	JUN,TGFB1,EGFR
GOTERM_BP_DIRECT	thymus development	3	57	51	19512	0.00943	0.0732	20.14	1	0.0651	0.000446	MAPK1,CTNNB1,MAPK3
GOTERM_BP_DIRECT	cellular response to amyloid-beta	3	57	51	19512	0.00943	0.0732	20.14	1	0.0651	0.000446	TNF,ICAM1,IGF1R
GOTERM_BP_DIRECT	T cell proliferation	3	57	51	19512	0.00943	0.0732	20.14	1	0.0651	0.000446	TGFB1,IL2,PIK3CG
GOTERM_BP_DIRECT	response to estrogen	3	57	51	19512	0.00943	0.0732	20.14	1	0.0651	0.000446	HSP90AA1,MMP2,PPARG
GOTERM_BP_DIRECT	response to oxidative stress	4	57	148	19512	0.00884	0.0698	9.25	1	0.0621	0.000919	MAPK8,MMP2,AKT1,TP53
GOTERM_BP_DIRECT	positive regulation of cell division	3	57	49	19512	0.00873	0.0692	20.96	1	0.0616	0.000396	TGFB2,TGFB1,IL1B
GOTERM_BP_DIRECT	positive regulation of protein secretion	3	57	49	19512	0.00873	0.0692	20.96	1	0.0616	0.000396	TGFB2,TGFB1,BMP6
GOTERM_BP_DIRECT	mRNA transcription by RNA polymerase II	3	57	49	19512	0.00873	0.0692	20.96	1	0.0616	0.000396	CREB1,VDR,PPARG
GOTERM_BP_DIRECT	cell development	3	57	48	19512	0.00839	0.0689	21.39	1	0.0614	0.000372	MET,EGFR,BMP6
GOTERM_BP_DIRECT	innate immune response	7	57	621	19512	0.00855	0.0689	3.86	1	0.0614	0.00213	CALCA,MMP3,NLRP3,PPARG,TNF,PIK3CG,LTF
GOTERM_BP_DIRECT	positive regulation of epithelial cell proliferation involved in prostate gland development	2	57	3	19512	0.00859	0.0689	228.21	1	0.0614	2.51e-05	AR,CTNNB1
GOTERM_BP_DIRECT	interleukin-34-mediated signaling pathway	2	57	3	19512	0.00859	0.0689	228.21	1	0.0614	2.51e-05	MAPK1,MAPK3
GOTERM_BP_DIRECT	regulation of fibroblast proliferation	2	57	3	19512	0.00859	0.0689	228.21	1	0.0614	2.51e-05	CREB1,CTNNB1
GOTERM_BP_DIRECT	positive regulation of integrin biosynthetic process	2	57	3	19512	0.00859	0.0689	228.21	1	0.0614	2.51e-05	AR,TGFB2
GOTERM_BP_DIRECT	cardiac neural crest cell development involved in heart development	2	57	3	19512	0.00859	0.0689	228.21	1	0.0614	2.51e-05	MAPK1,MAPK3
GOTERM_BP_DIRECT	apoptotic process involved in mammary gland involution	2	57	3	19512	0.00859	0.0689	228.21	1	0.0614	2.51e-05	VDR,BAX
GOTERM_BP_DIRECT	positive regulation of cyclase activity	2	57	3	19512	0.00859	0.0689	228.21	1	0.0614	2.51e-05	MAPK8,MAPK3
GOTERM_BP_DIRECT	mononuclear cell proliferation	2	57	3	19512	0.00859	0.0689	228.21	1	0.0614	2.51e-05	TGFB1,ACE
GOTERM_BP_DIRECT	regulation of glial cell proliferation	2	57	3	19512	0.00859	0.0689	228.21	1	0.0614	2.51e-05	CHRM1,CREB1
GOTERM_BP_DIRECT	ovarian follicle development	3	57	47	19512	0.00805	0.0679	21.85	1	0.0604	0.00035	MMP2,KDR,BAX
GOTERM_BP_DIRECT	intrinsic apoptotic signaling pathway	3	57	47	19512	0.00805	0.0679	21.85	1	0.0604	0.00035	CASP3,BAX,TP53
GOTERM_BP_DIRECT	regulation of cell cycle	5	57	269	19512	0.0074	0.0633	6.36	1	0.0564	0.00112	JUN,TGFB1,HSP90AB1,BAX,TP53
GOTERM_BP_DIRECT	semaphorin-plexin signaling pathway	3	57	45	19512	0.0074	0.0633	22.82	1	0.0564	0.000307	KDR,MET,RHOA
GOTERM_BP_DIRECT	negative regulation of vascular associated smooth muscle cell proliferation	3	57	45	19512	0.0074	0.0633	22.82	1	0.0564	0.000307	IL10,GSTP1,PPARG
GOTERM_BP_DIRECT	positive regulation of cytosolic calcium ion concentration	4	57	139	19512	0.00745	0.0633	9.85	1	0.0564	0.000727	EDN1,CALCA,IL2,PIK3CG
GOTERM_BP_DIRECT	protein maturation	4	57	139	19512	0.00745	0.0633	9.85	1	0.0564	0.000727	CASP3,CASP1,NLRP3,AKT1
GOTERM_BP_DIRECT	neuron migration	4	57	136	19512	0.00701	0.061	10.07	1	0.0543	0.00067	HSP90AA1,BAX,CTNNB1,RHOA
GOTERM_BP_DIRECT	negative regulation of angiogenesis	4	57	134	19512	0.00673	0.0592	10.22	1	0.0527	0.000634	TGFB2,CTNNB1,PPARG,TEK
GOTERM_BP_DIRECT	in utero embryonic development	5	57	262	19512	0.00675	0.0592	6.53	1	0.0527	0.000995	AR,EDN1,NOS3,CTNNB1,TP53
GOTERM_BP_DIRECT	cellular response to ionizing radiation	3	57	43	19512	0.00677	0.0592	23.88	1	0.0527	0.000268	TGFB1,TNF,TP53
GOTERM_BP_DIRECT	negative regulation of blood vessel endothelial cell migration	3	57	43	19512	0.00677	0.0592	23.88	1	0.0527	0.000268	TGFB1,PPARG,TNF
GOTERM_BP_DIRECT	positive regulation of SMAD protein signal transduction	3	57	43	19512	0.00677	0.0592	23.88	1	0.0527	0.000268	TGFB2,TGFB1,BMP6
GOTERM_BP_DIRECT	response to heat	3	57	42	19512	0.00647	0.0581	24.45	1	0.0517	0.00025	HSP90AA1,NOS3,AKT1
GOTERM_BP_DIRECT	positive regulation of stem cell proliferation	3	57	42	19512	0.00647	0.0581	24.45	1	0.0517	0.00025	TGFB1,KDR,CTNNB1
GOTERM_BP_DIRECT	protein stabilization	5	57	259	19512	0.00649	0.0581	6.61	1	0.0517	0.000945	HSP90AA1,CREB1,HSP90AB1,TP53,MAPK3
GOTERM_BP_DIRECT	pyroptotic inflammatory response	3	57	41	19512	0.00617	0.0561	25.05	1	0.0499	0.000233	CASP3,CASP1,NLRP3
GOTERM_BP_DIRECT	cell surface receptor signaling pathway	6	57	399	19512	0.00567	0.0523	5.15	1	0.0466	0.00106	EDN1,MAPK1,TEK,MET,EGFR,MAPK3
GOTERM_BP_DIRECT	negative regulation of gap junction assembly	2	57	2	19512	0.00573	0.0523	342.32	1	0.0466	8.38e-06	ACE,IL1B
GOTERM_BP_DIRECT	regulation of endothelial cell apoptotic process	2	57	2	19512	0.00573	0.0523	342.32	1	0.0466	8.38e-06	TEK,TNF
GOTERM_BP_DIRECT	chronic inflammatory response to antigenic stimulus	2	57	2	19512	0.00573	0.0523	342.32	1	0.0466	8.38e-06	IL10,TNF
GOTERM_BP_DIRECT	intracellular receptor signaling pathway	3	57	39	19512	0.0056	0.0521	26.33	1	0.0464	0.0002	AR,VDR,PPARG
GOTERM_BP_DIRECT	leukocyte migration	3	57	38	19512	0.00532	0.0498	27.02	1	0.0443	0.000185	IL1B,TNF,ICAM1
GOTERM_BP_DIRECT	negative regulation of extrinsic apoptotic signaling pathway in absence of ligand	3	57	38	19512	0.00532	0.0498	27.02	1	0.0443	0.000185	IL1B,AKT1,TNF
GOTERM_BP_DIRECT	negative regulation of fibroblast proliferation	3	57	37	19512	0.00505	0.048	27.76	1	0.0427	0.000171	GSTP1,BAX,TP53
GOTERM_BP_DIRECT	blood vessel diameter maintenance	3	57	37	19512	0.00505	0.048	27.76	1	0.0427	0.000171	EDN1,ACE,NOS3
GOTERM_BP_DIRECT	negative regulation of apoptotic signaling pathway	3	57	37	19512	0.00505	0.048	27.76	1	0.0427	0.000171	BAX,CTNNB1,TNF
GOTERM_BP_DIRECT	negative regulation of cell growth	4	57	121	19512	0.00508	0.048	11.32	1	0.0427	0.000431	TGFB2,TGFB1,PPARG,TP53
GOTERM_BP_DIRECT	protein autophosphorylation	4	57	119	19512	0.00485	0.0467	11.51	1	0.0416	0.000405	INSR,KDR,AKT1,IGF1R
GOTERM_BP_DIRECT	cellular response to estradiol stimulus	3	57	36	19512	0.00479	0.0464	28.53	1	0.0413	0.000158	IL10,MMP2,EGFR
GOTERM_BP_DIRECT	cellular response to nerve growth factor stimulus	3	57	36	19512	0.00479	0.0464	28.53	1	0.0413	0.000158	CALCA,CREB1,AKT1
GOTERM_BP_DIRECT	regulation of multicellular organismal process	3	57	36	19512	0.00479	0.0464	28.53	1	0.0413	0.000158	INSR,TNF,MMP9
GOTERM_BP_DIRECT	calcium-mediated signaling	4	57	116	19512	0.00451	0.0444	11.8	1	0.0395	0.000367	POMC,CHRM3,EDN1,TNF
GOTERM_BP_DIRECT	face morphogenesis	3	57	33	19512	0.00403	0.0399	31.12	0.999	0.0355	0.000121	TGFB2,TGFB1,MMP2
GOTERM_BP_DIRECT	branching involved in blood vessel morphogenesis	3	57	33	19512	0.00403	0.0399	31.12	0.999	0.0355	0.000121	EDN1,KDR,CTNNB1
GOTERM_BP_DIRECT	cell differentiation	10	57	1094	19512	0.00371	0.038	3.13	0.999	0.0338	0.00114	IL6,CREB1,VDR,KDR,CTNNB1,AKT1,PPARG,TEK,RHOA,BMP6
GOTERM_BP_DIRECT	defense response to bacterium	5	57	222	19512	0.00377	0.038	7.71	0.999	0.0338	0.000472	IL10,NOS2,CASP1,TNF,LTF
GOTERM_BP_DIRECT	positive regulation of vascular endothelial growth factor production	3	57	32	19512	0.0038	0.038	32.09	0.999	0.0338	0.00011	IL6,TGFB1,IL1B
GOTERM_BP_DIRECT	thyroid gland development	3	57	32	19512	0.0038	0.038	32.09	0.999	0.0338	0.00011	EDN1,MAPK1,MAPK3
GOTERM_BP_DIRECT	positive regulation of osteoclast differentiation	3	57	32	19512	0.0038	0.038	32.09	0.999	0.0338	0.00011	CREB1,FOS,TNF
GOTERM_BP_DIRECT	stress-activated MAPK cascade	3	57	31	19512	0.00357	0.0367	33.13	0.999	0.0326	0.0001	MAPK8,MAPK1,MAPK3
GOTERM_BP_DIRECT	response to progesterone	3	57	31	19512	0.00357	0.0367	33.13	0.999	0.0326	0.0001	TGFB2,TGFB1,FOS
GOTERM_BP_DIRECT	defense response to Gram-negative bacterium	4	57	106	19512	0.00351	0.0364	12.92	0.999	0.0324	0.00026	IL6,CALCA,NOS2,LTF
GOTERM_BP_DIRECT	animal organ regeneration	3	57	29	19512	0.00313	0.0327	35.41	0.997	0.0291	8.18e-05	TGFB1,GSTP1,PPARG
GOTERM_BP_DIRECT	negative regulation of miRNA transcription	3	57	29	19512	0.00313	0.0327	35.41	0.997	0.0291	8.18e-05	TGFB1,PPARG,TNF
GOTERM_BP_DIRECT	negative regulation of mitotic cell cycle	3	57	29	19512	0.00313	0.0327	35.41	0.997	0.0291	8.18e-05	IL10,TNF,TP53
GOTERM_BP_DIRECT	negative regulation of blood pressure	3	57	29	19512	0.00313	0.0327	35.41	0.997	0.0291	8.18e-05	CALCA,NOS2,NOS3
GOTERM_BP_DIRECT	proteolysis	8	57	671	19512	0.00296	0.0316	4.08	0.996	0.0282	0.0007	ACE,MMP1,CASP3,MMP2,MMP3,CASP1,MMP9,LTF
GOTERM_BP_DIRECT	neuron apoptotic process	4	57	99	19512	0.00289	0.0311	13.83	0.996	0.0277	0.0002	TGFB1,CASP3,BAX,TP53
GOTERM_BP_DIRECT	positive regulation of interleukin-17 production	3	57	27	19512	0.00271	0.0293	38.04	0.994	0.0261	6.58e-05	IL6,TGFB1,IL2
GOTERM_BP_DIRECT	positive regulation of protein metabolic process	3	57	26	19512	0.00252	0.0274	39.5	0.991	0.0244	5.86e-05	MAPK8,TGFB1,AKT1
GOTERM_BP_DIRECT	regulation of neuron apoptotic process	3	57	26	19512	0.00252	0.0274	39.5	0.991	0.0244	5.86e-05	EGR1,BAX,TP53
GOTERM_BP_DIRECT	negative regulation of DNA-templated transcription	8	57	648	19512	0.00244	0.0268	4.23	0.99	0.0239	0.000557	CALCA,JUN,TGFB1,VDR,CTNNB1,PPARG,TNF,TP53
GOTERM_BP_DIRECT	regulation of protein localization	4	57	92	19512	0.00235	0.026	14.88	0.988	0.0231	0.000151	HSP90AA1,MAPK8,HSP90AB1,AKT1
GOTERM_BP_DIRECT	positive regulation of release of cytochrome c from mitochondria	3	57	25	19512	0.00233	0.0259	41.08	0.987	0.0231	5.19e-05	BAX,TP53,MMP9
GOTERM_BP_DIRECT	peptidyl-threonine phosphorylation	3	57	25	19512	0.00233	0.0259	41.08	0.987	0.0231	5.19e-05	MAPK8,MAPK1,AKT1
GOTERM_BP_DIRECT	execution phase of apoptosis	3	57	25	19512	0.00233	0.0259	41.08	0.987	0.0231	5.19e-05	CASP3,BAX,AKT1
GOTERM_BP_DIRECT	BMP signaling pathway	4	57	91	19512	0.00228	0.0258	15.05	0.986	0.023	0.000145	EGR1,PPARG,BMP6,MAPK3
GOTERM_BP_DIRECT	positive regulation of cell growth	4	57	90	19512	0.0022	0.0252	15.21	0.984	0.0224	0.000139	TGFB2,AKT1,EGFR,IL2
GOTERM_BP_DIRECT	neural crest cell development	3	57	24	19512	0.00214	0.0246	42.79	0.982	0.0219	4.58e-05	EDN1,MAPK1,MAPK3
GOTERM_BP_DIRECT	nitric oxide biosynthetic process	3	57	24	19512	0.00214	0.0246	42.79	0.982	0.0219	4.58e-05	NOS2,NOS3,AKT1
GOTERM_BP_DIRECT	response to immobilization stress	3	57	24	19512	0.00214	0.0246	42.79	0.982	0.0219	4.58e-05	TGFB1,PPARG,FOS
GOTERM_BP_DIRECT	response to estradiol	4	57	87	19512	0.002	0.0234	15.74	0.976	0.0208	0.000122	TGFB1,CASP3,GSTP1,CTNNB1
GOTERM_BP_DIRECT	response to amino acid	3	57	23	19512	0.00197	0.0232	44.65	0.975	0.0206	4.02e-05	EDN1,CASP3,GSTP1
GOTERM_BP_DIRECT	positive regulation of protein localization to cell surface	3	57	23	19512	0.00197	0.0232	44.65	0.975	0.0206	4.02e-05	HSP90AB1,AKT1,TNF
GOTERM_BP_DIRECT	positive regulation of cytokine production	4	57	85	19512	0.00187	0.0223	16.11	0.97	0.0199	0.000111	IL10,IL1B,TNF,PIK3CG
GOTERM_BP_DIRECT	circadian rhythm	4	57	84	19512	0.00181	0.0217	16.3	0.966	0.0193	0.000106	CREB1,NOS2,TNF,TP53
GOTERM_BP_DIRECT	response to wounding	4	57	82	19512	0.00169	0.0204	16.7	0.958	0.0181	9.66e-05	TGFB2,TGFB1,CASP3,BAX
GOTERM_BP_DIRECT	cellular response to calcium ion	4	57	82	19512	0.00169	0.0204	16.7	0.958	0.0181	9.66e-05	EDN1,JUN,AKT1,FOS
GOTERM_BP_DIRECT	regulation of protein ubiquitination	3	57	21	19512	0.00164	0.0201	48.9	0.954	0.0179	3.03e-05	HSP90AA1,HSP90AB1,CTNNB1
GOTERM_BP_DIRECT	positive regulation of osteoblast differentiation	4	57	80	19512	0.00157	0.0194	17.12	0.947	0.0172	8.77e-05	IL6,CTNNB1,BMP6,LTF
GOTERM_BP_DIRECT	cellular response to type II interferon	4	57	80	19512	0.00157	0.0194	17.12	0.947	0.0172	8.77e-05	EDN1,NOS2,CASP1,TNF
GOTERM_BP_DIRECT	positive regulation of peptidyl-serine phosphorylation	3	57	20	19512	0.00149	0.0185	51.35	0.938	0.0165	2.6e-05	IL6,AKT1,EGFR
GOTERM_BP_DIRECT	cellular response to glucose stimulus	4	57	77	19512	0.00141	0.0177	17.78	0.929	0.0157	7.56e-05	TGFB1,PIK3CA,ICAM1,IGF1R
GOTERM_BP_DIRECT	embryonic digestive tract development	3	57	19	19512	0.00134	0.0169	54.05	0.919	0.0151	2.22e-05	TGFB2,SCT,TNF
GOTERM_BP_DIRECT	positive regulation of epithelial cell proliferation	4	57	74	19512	0.00126	0.016	18.5	0.905	0.0142	6.47e-05	TGFB1,KDR,EGFR,BMP6
GOTERM_BP_DIRECT	positive regulation of cellular component organization	3	57	18	19512	0.0012	0.0154	57.05	0.895	0.0137	1.87e-05	TGFB2,TGFB1,INSR
GOTERM_BP_DIRECT	negative regulation of autophagy	4	57	72	19512	0.00116	0.015	19.02	0.886	0.0133	5.81e-05	IL10,AKT1,MET,MAPK3
GOTERM_BP_DIRECT	positive regulation of angiogenesis	5	57	160	19512	0.00115	0.0149	10.7	0.883	0.0133	0.000103	NOS3,IL1B,KDR,CTNNB1,TEK
GOTERM_BP_DIRECT	negative regulation of inflammatory response	5	57	156	19512	0.00105	0.014	10.97	0.859	0.0124	9.17e-05	IL10,NLRP3,PPARG,TEK,IL2
GOTERM_BP_DIRECT	cellular response to transforming growth factor beta stimulus	4	57	70	19512	0.00107	0.014	19.56	0.865	0.0125	5.2e-05	EDN1,TGFB1,CREB1,FOS
GOTERM_BP_DIRECT	response to amyloid-beta	3	57	17	19512	0.00107	0.014	60.41	0.865	0.0125	1.56e-05	MMP2,MMP3,MMP9
GOTERM_BP_DIRECT	regulation of stress-activated MAPK cascade	3	57	17	19512	0.00107	0.014	60.41	0.865	0.0125	1.56e-05	GSTP1,MAPK1,MAPK3
GOTERM_BP_DIRECT	transcription by RNA polymerase II	6	57	268	19512	0.00102	0.0138	7.66	0.851	0.0123	0.000128	AR,EDN1,CREB1,CTNNB1,FOS,IL2
GOTERM_BP_DIRECT	positive regulation of protein phosphorylation	4	57	69	19512	0.00103	0.0138	19.84	0.853	0.0123	4.91e-05	KDR,TNF,MMP9,EGFR
GOTERM_BP_DIRECT	cellular response to amino acid starvation	4	57	68	19512	0.000983	0.0134	20.14	0.841	0.012	4.64e-05	MAPK8,MAPK1,AKT1,MAPK3
GOTERM_BP_DIRECT	cellular response to amino acid stimulus	4	57	68	19512	0.000983	0.0134	20.14	0.841	0.012	4.64e-05	MMP2,MMP3,TNF,EGFR
GOTERM_BP_DIRECT	cellular response to xenobiotic stimulus	4	57	67	19512	0.000942	0.0131	20.44	0.828	0.0116	4.37e-05	EDN1,NOS2,IL1B,TP53
GOTERM_BP_DIRECT	rhythmic process	5	57	151	19512	0.000926	0.0129	11.33	0.823	0.0115	7.86e-05	EGR1,MAPK8,CREB1,PPARG,TP53
GOTERM_BP_DIRECT	signal transduction	16	57	2168	19512	0.000897	0.0127	2.53	0.813	0.0113	0.000345	CHRM3,CHRM1,RHOA,EGFR,IGF1R,POMC,AR,MAPK8,CREB1,IL1B,CASP1,AKT1,NLRP3,MAPK1,PPARG,MET
GOTERM_BP_DIRECT	protein phosphorylation	6	57	261	19512	0.000902	0.0127	7.87	0.815	0.0113	0.000111	CALCA,MAPK8,CREB1,MAPK1,AKT1,MAPK3
GOTERM_BP_DIRECT	negative regulation of MAPK cascade	4	57	65	19512	0.000862	0.0123	21.07	0.801	0.011	3.88e-05	IL1B,GSTP1,PPARG,IGF1R
GOTERM_BP_DIRECT	protein poly-ADP-ribosylation	3	57	15	19512	0.000829	0.0119	68.46	0.788	0.0106	1.05e-05	MAPK8,CASP3,CASP1
GOTERM_BP_DIRECT	JNK cascade	4	57	63	19512	0.000787	0.0114	21.73	0.771	0.0102	3.43e-05	JUN,MAPK8,IL1B,TNF
GOTERM_BP_DIRECT	positive regulation of heterotypic cell-cell adhesion	3	57	14	19512	0.00072	0.0105	73.35	0.74	0.00937	8.41e-06	IL10,IL1B,TNF
GOTERM_BP_DIRECT	positive regulation of leukocyte adhesion to vascular endothelial cell	3	57	14	19512	0.00072	0.0105	73.35	0.74	0.00937	8.41e-06	IL6,TNF,RHOA
GOTERM_BP_DIRECT	cellular response to hypoxia	5	57	140	19512	0.000698	0.0104	12.23	0.729	0.00923	5.49e-05	EDN1,TGFB1,PPARG,FOS,TP53
GOTERM_BP_DIRECT	animal organ morphogenesis	5	57	136	19512	0.000626	0.00937	12.59	0.69	0.00834	4.78e-05	VDR,INSR,MAPK1,TNF,MAPK3
GOTERM_BP_DIRECT	extrinsic apoptotic signaling pathway	4	57	58	19512	0.000618	0.00933	23.61	0.685	0.0083	2.47e-05	TGFB2,TGFB1,BAX,TNF
GOTERM_BP_DIRECT	nitric oxide metabolic process	3	57	13	19512	0.000618	0.00933	79	0.686	0.0083	6.62e-06	HSP90AA1,NOS3,AKT1
GOTERM_BP_DIRECT	positive regulation of interleukin-18 production	3	57	13	19512	0.000618	0.00933	79	0.686	0.0083	6.62e-06	CASP1,NLRP3,TNF
GOTERM_BP_DIRECT	negative regulation of lipid storage	3	57	12	19512	0.000524	0.00817	85.58	0.625	0.00727	5.1e-06	IL6,PPARG,TNF
GOTERM_BP_DIRECT	stem cell proliferation	4	57	55	19512	0.000528	0.00817	24.9	0.628	0.00727	2e-05	TGFB1,KDR,CTNNB1,TP53
GOTERM_BP_DIRECT	T cell differentiation	4	57	54	19512	0.000501	0.00787	25.36	0.608	0.00701	1.86e-05	EGR1,TGFB1,CTNNB1,IL2
GOTERM_BP_DIRECT	vasodilation	4	57	54	19512	0.000501	0.00787	25.36	0.608	0.00701	1.86e-05	CALCA,ACE,NOS3,TNF
GOTERM_BP_DIRECT	cellular response to stress	4	57	53	19512	0.000474	0.00758	25.84	0.588	0.00674	1.72e-05	MAPK8,BAX,AKT1,TP53
GOTERM_BP_DIRECT	neuron differentiation	6	57	225	19512	0.000462	0.00745	9.13	0.579	0.00663	4.89e-05	CASP3,CTNNB1,FOS,MET,EGFR,BMP6
GOTERM_BP_DIRECT	Bergmann glial cell differentiation	3	57	11	19512	0.000438	0.00712	93.36	0.559	0.00634	3.84e-06	MAPK1,MAPK3,GFAP
GOTERM_BP_DIRECT	regulation of cell migration	5	57	123	19512	0.000429	0.00704	13.92	0.552	0.00626	2.96e-05	TGFB1,MMP3,AKT1,TEK,RHOA
GOTERM_BP_DIRECT	positive regulation of blood vessel endothelial cell migration	4	57	50	19512	0.000399	0.0066	27.39	0.526	0.00588	1.36e-05	TGFB1,NOS3,KDR,AKT1
GOTERM_BP_DIRECT	phospholipase C-activating G protein-coupled receptor signaling pathway	5	57	120	19512	0.00039	0.00652	14.26	0.518	0.0058	2.62e-05	EDN1,CALCA,CHRM1,IL2,PIK3CG
GOTERM_BP_DIRECT	cellular response to epidermal growth factor stimulus	4	57	49	19512	0.000376	0.00633	27.94	0.505	0.00564	1.26e-05	GSTP1,AKT1,FOS,EGFR
GOTERM_BP_DIRECT	positive regulation of chemokine production	4	57	49	19512	0.000376	0.00633	27.94	0.505	0.00564	1.26e-05	EGR1,IL6,IL1B,TNF
GOTERM_BP_DIRECT	male gonad development	5	57	118	19512	0.000366	0.00629	14.5	0.496	0.00559	2.42e-05	AR,TGFB2,ACE,INSR,BAX
GOTERM_BP_DIRECT	embryo implantation	4	57	48	19512	0.000353	0.00621	28.53	0.484	0.00553	1.16e-05	CALCA,IL1B,MMP2,MMP9
GOTERM_BP_DIRECT	regulation of neuroinflammatory response	3	57	10	19512	0.000359	0.00621	102.69	0.489	0.00553	2.8e-06	IL6,MMP3,MMP9
GOTERM_BP_DIRECT	salivary gland morphogenesis	3	57	10	19512	0.000359	0.00621	102.69	0.489	0.00553	2.8e-06	TGFB2,TGFB1,EGFR
GOTERM_BP_DIRECT	positive regulation of protein localization to nucleus	4	57	47	19512	0.000332	0.00592	29.13	0.463	0.00526	1.06e-05	TGFB2,EDN1,TGFB1,AKT1
GOTERM_BP_DIRECT	endothelial cell migration	4	57	47	19512	0.000332	0.00592	29.13	0.463	0.00526	1.06e-05	CALCA,PIK3CA,NOS3,RHOA
GOTERM_BP_DIRECT	regulation of insulin secretion	4	57	46	19512	0.000311	0.00566	29.77	0.442	0.00503	9.74e-06	IL6,NOS2,IL1B,TNF
GOTERM_BP_DIRECT	extracellular matrix disassembly	4	57	46	19512	0.000311	0.00566	29.77	0.442	0.00503	9.74e-06	MMP1,MMP2,MMP3,MMP9
GOTERM_BP_DIRECT	cellular response to reactive oxygen species	4	57	46	19512	0.000311	0.00566	29.77	0.442	0.00503	9.74e-06	MAPK8,MMP2,MMP3,FOS
GOTERM_BP_DIRECT	blood vessel remodeling	4	57	42	19512	0.000237	0.00444	32.6	0.359	0.00395	6.74e-06	TGFB2,ACE,NOS3,BAX
GOTERM_BP_DIRECT	immune response	9	57	572	19512	0.000214	0.00418	5.39	0.329	0.00372	3.85e-05	IL10,IL6,IL1B,TNF,IL2,BMP6,PIK3CG,ICAM1,IGF1R
GOTERM_BP_DIRECT	cellular response to insulin stimulus	5	57	103	19512	0.000218	0.00418	16.62	0.335	0.00372	1.25e-05	PIK3CA,GSTP1,INSR,AKT1,PPARG
GOTERM_BP_DIRECT	positive regulation of interleukin-6 production	5	57	103	19512	0.000218	0.00418	16.62	0.335	0.00372	1.25e-05	IL6,TGFB1,NOS2,IL1B,TNF
GOTERM_BP_DIRECT	regulation of angiogenesis	4	57	41	19512	0.000221	0.00418	33.4	0.339	0.00372	6.11e-06	IL6,CTNNB1,TEK,PIK3CG
GOTERM_BP_DIRECT	collagen catabolic process	4	57	41	19512	0.000221	0.00418	33.4	0.339	0.00372	6.11e-06	MMP1,MMP2,MMP3,MMP9
GOTERM_BP_DIRECT	angiogenesis	7	57	292	19512	0.000185	0.00372	8.21	0.292	0.00331	2.18e-05	JUN,PIK3CA,NOS3,MMP2,KDR,TEK,PIK3CG
GOTERM_BP_DIRECT	protein catabolic process	5	57	99	19512	0.000187	0.00372	17.29	0.295	0.00331	1.03e-05	CASP3,MMP2,MMP3,CASP1,AKT1
GOTERM_BP_DIRECT	positive regulation of multicellular organismal process	4	57	38	19512	0.000176	0.00358	36.03	0.28	0.00318	4.49e-06	IL6,TGFB2,TGFB1,TEK
GOTERM_BP_DIRECT	negative regulation of endothelial cell apoptotic process	4	57	38	19512	0.000176	0.00358	36.03	0.28	0.00318	4.49e-06	IL10,KDR,TEK,ICAM1
GOTERM_BP_DIRECT	lipopolysaccharide-mediated signaling pathway	4	57	38	19512	0.000176	0.00358	36.03	0.28	0.00318	4.49e-06	NOS3,MAPK1,AKT1,MAPK3
GOTERM_BP_DIRECT	cellular response to virus	5	57	96	19512	0.000166	0.00354	17.83	0.267	0.00315	8.88e-06	IL6,HSP90AA1,TGFB1,BAX,NLRP3
GOTERM_BP_DIRECT	trachea formation	3	57	7	19512	0.000168	0.00354	146.71	0.27	0.00315	8.2e-07	MAPK1,CTNNB1,MAPK3
GOTERM_BP_DIRECT	negative regulation of acute inflammatory response	3	57	7	19512	0.000168	0.00354	146.71	0.27	0.00315	8.2e-07	GSTP1,NLRP3,PPARG
GOTERM_BP_DIRECT	gene expression	7	57	282	19512	0.000153	0.00333	8.5	0.249	0.00296	1.74e-05	AR,EDN1,TGFB1,CTNNB1,AKT1,IL2,GFAP
GOTERM_BP_DIRECT	extrinsic apoptotic signaling pathway in absence of ligand	4	57	36	19512	0.000149	0.00329	38.04	0.244	0.00293	3.59e-06	TGFB2,IL1B,BAX,IL2
GOTERM_BP_DIRECT	hemopoiesis	5	57	92	19512	0.000141	0.00314	18.6	0.232	0.00279	7.2e-06	IL10,TGFB2,KDR,CTNNB1,TEK
GOTERM_BP_DIRECT	negative regulation of neuron apoptotic process	6	57	168	19512	0.000119	0.00272	12.23	0.2	0.00242	9.4e-06	IL10,JUN,PIK3CA,KDR,BAX,CTNNB1
GOTERM_BP_DIRECT	regulation of systemic arterial blood pressure by endothelin	3	57	6	19512	0.00012	0.00272	171.16	0.202	0.00242	4.7e-07	EDN1,NOS3,RHOA
GOTERM_BP_DIRECT	vascular endothelial growth factor production	3	57	6	19512	0.00012	0.00272	171.16	0.202	0.00242	4.7e-07	IL6,IL1B,TNF
GOTERM_BP_DIRECT	cell population proliferation	7	57	267	19512	0.000114	0.00269	8.97	0.191	0.00239	1.22e-05	JUN,TGFB1,BAX,CTNNB1,AKT1,TP53,EGFR
GOTERM_BP_DIRECT	vasculature development	4	57	33	19512	0.000115	0.00269	41.49	0.194	0.00239	2.51e-06	CALCA,PIK3CA,KDR,CTNNB1
GOTERM_BP_DIRECT	positive regulation of cell differentiation	5	57	86	19512	0.000108	0.0026	19.9	0.184	0.00232	5.17e-06	AR,TGFB2,TGFB1,HSP90AB1,CTNNB1
GOTERM_BP_DIRECT	apoptotic signaling pathway	5	57	85	19512	0.000104	0.00254	20.14	0.176	0.00226	4.88e-06	CASP3,BAX,CTNNB1,TNF,TP53
GOTERM_BP_DIRECT	positive regulation of immunoglobulin production	4	57	32	19512	0.000105	0.00254	42.79	0.178	0.00226	2.21e-06	IL10,IL6,TNF,IL2
GOTERM_BP_DIRECT	response to nutrient levels	5	57	81	19512	8.59e-05	0.00215	21.13	0.148	0.00191	3.85e-06	SCT,GSTP1,ALB,PPARG,TNF
GOTERM_BP_DIRECT	negative regulation of neurogenesis	4	57	30	19512	8.6e-05	0.00215	45.64	0.149	0.00191	1.69e-06	IL6,IL1B,CTNNB1,TNF
GOTERM_BP_DIRECT	apoptotic process	11	57	800	19512	8.16e-05	0.00209	4.71	0.142	0.00186	1.69e-05	JUN,IL1B,CASP3,CASP1,BAX,NLRP3,MAPK1,AKT1,TP53,MMP9,MAPK3
GOTERM_BP_DIRECT	skeletal system development	6	57	154	19512	7.92e-05	0.00206	13.34	0.138	0.00183	5.71e-06	TGFB2,EDN1,VDR,CTNNB1,MMP9,BMP6
GOTERM_BP_DIRECT	positive regulation of mitotic nuclear division	4	57	29	19512	7.76e-05	0.00204	47.22	0.135	0.00182	1.47e-06	EDN1,IL1B,INSR,TNF
GOTERM_BP_DIRECT	liver regeneration	4	57	29	19512	7.76e-05	0.00204	47.22	0.135	0.00182	1.47e-06	IL10,IL6,TGFB1,TNF
GOTERM_BP_DIRECT	kidney development	6	57	149	19512	6.78e-05	0.00184	13.78	0.119	0.00164	4.72e-06	TGFB2,ACE,BAX,CTNNB1,RHOA,BMP6
GOTERM_BP_DIRECT	cell-cell signaling	7	57	236	19512	5.75e-05	0.00158	10.15	0.102	0.00141	5.48e-06	POMC,AR,EDN1,CALCA,IL1B,TEK,IL2
GOTERM_BP_DIRECT	defense response to Gram-positive bacterium	6	57	143	19512	5.57e-05	0.00156	14.36	0.099	0.00139	3.72e-06	IL6,CALCA,IL1B,NLRP3,TNF,LTF
GOTERM_BP_DIRECT	epithelial cell proliferation	5	57	72	19512	5.41e-05	0.00153	23.77	0.0963	0.00137	2.14e-06	AR,TGFB1,KDR,BAX,EGFR
GOTERM_BP_DIRECT	positive regulation of protein-containing complex disassembly	3	57	4	19512	4.84e-05	0.00139	256.74	0.0865	0.00124	9.44e-08	INSR,TNF,IGF1R
GOTERM_BP_DIRECT	positive regulation of interleukin-1 beta production	5	57	70	19512	4.85e-05	0.00139	24.45	0.0867	0.00124	1.86e-06	EGR1,IL6,CASP1,NLRP3,TNF
GOTERM_BP_DIRECT	response to mechanical stimulus	5	57	69	19512	4.58e-05	0.00136	24.81	0.0821	0.00121	1.73e-06	MAPK8,MMP2,PPARG,FOS,TNF
GOTERM_BP_DIRECT	glucose homeostasis	6	57	135	19512	4.24e-05	0.0013	15.21	0.0762	0.00116	2.67e-06	POMC,IL6,INSR,AKT1,PPARG,MAPK3
GOTERM_BP_DIRECT	positive regulation of endothelial cell migration	5	57	68	19512	4.32e-05	0.0013	25.17	0.0777	0.00116	1.61e-06	EDN1,KDR,AKT1,TEK,PIK3CG
GOTERM_BP_DIRECT	positive regulation of non-canonical NF-kappaB signal transduction	5	57	67	19512	4.08e-05	0.00127	25.55	0.0734	0.00113	1.5e-06	EDN1,IL1B,NLRP3,TNF,RHOA
GOTERM_BP_DIRECT	positive regulation of interleukin-8 production	5	57	67	19512	4.08e-05	0.00127	25.55	0.0734	0.00113	1.5e-06	IL6,CALCA,NOS2,IL1B,TNF
GOTERM_BP_DIRECT	positive regulation of glial cell proliferation	4	57	22	19512	3.32e-05	0.00107	62.24	0.0602	0.000952	4.6e-07	IL6,IL1B,TNF,GFAP
GOTERM_BP_DIRECT	cell surface receptor protein tyrosine kinase signaling pathway	6	57	125	19512	2.93e-05	0.000968	16.43	0.0533	0.000861	1.7e-06	INSR,KDR,TEK,MET,EGFR,IGF1R
GOTERM_BP_DIRECT	positive regulation of inflammatory response	6	57	125	19512	2.93e-05	0.000968	16.43	0.0533	0.000861	1.7e-06	TGFB1,IL1B,CASP1,NLRP3,TNF,IL2
GOTERM_BP_DIRECT	negative regulation of transcription by RNA polymerase II	13	57	1034	19512	2.95e-05	0.000968	4.3	0.0537	0.000861	6.69e-06	EGR1,JUN,EDN1,TGFB1,VDR,GSTP1,TNF,BMP6,AR,CASP1,CTNNB1,PPARG,TP53
GOTERM_BP_DIRECT	cell migration	8	57	306	19512	2.62e-05	0.000912	8.95	0.0478	0.000812	2.83e-06	TGFB2,PIK3CA,MMP2,KDR,AKT1,MMP9,RHOA,PIK3CG
GOTERM_BP_DIRECT	positive regulation of epithelial to mesenchymal transition	5	57	60	19512	2.63e-05	0.000912	28.53	0.0481	0.000812	8.59e-07	IL6,TGFB2,TGFB1,IL1B,CTNNB1
GOTERM_BP_DIRECT	regulation of gene expression	9	57	419	19512	2.44e-05	0.000901	7.35	0.0446	0.000802	3.22e-06	IL10,AR,TGFB1,PIK3CA,INSR,CTNNB1,FOS,MET,MAPK3
GOTERM_BP_DIRECT	response to muscle stretch	4	57	20	19512	2.47e-05	0.000901	68.46	0.0451	0.000802	3.06e-07	EDN1,JUN,PIK3CA,FOS
GOTERM_BP_DIRECT	cell morphogenesis	6	57	121	19512	2.5e-05	0.000901	16.97	0.0458	0.000802	1.41e-06	TGFB2,TGFB1,VDR,CTNNB1,RHOA,EGFR
GOTERM_BP_DIRECT	response to ethanol	6	57	112	19512	1.72e-05	0.00066	18.34	0.0317	0.000588	8.94e-07	TGFB1,CREB1,GSTP1,FOS,TNF,IL2
GOTERM_BP_DIRECT	response to glucocorticoid	5	57	54	19512	1.73e-05	0.00066	31.7	0.0318	0.000588	5.04e-07	IL10,IL6,CASP3,TNF,BMP6
GOTERM_BP_DIRECT	transforming growth factor beta receptor signaling pathway	6	57	109	19512	1.51e-05	0.000601	18.84	0.0279	0.000535	7.62e-07	TGFB2,JUN,TGFB1,CREB1,FOS,TP53
GOTERM_BP_DIRECT	cellular response to tumor necrosis factor	6	57	107	19512	1.38e-05	0.000561	19.2	0.0255	0.0005	6.83e-07	EDN1,CALCA,MAPK1,AKT1,FOS,MAPK3
GOTERM_BP_DIRECT	osteoclast differentiation	5	57	49	19512	1.17e-05	0.000487	34.93	0.0217	0.000433	3.07e-07	TGFB1,CREB1,CTNNB1,FOS,TNF
GOTERM_BP_DIRECT	interleukin-18-mediated signaling pathway	4	57	14	19512	7.97e-06	0.000339	97.8	0.0148	0.000302	6.41e-08	CASP3,CASP1,NLRP3,AKT1
GOTERM_BP_DIRECT	response to nicotine	5	57	41	19512	5.69e-06	0.000248	41.75	0.0106	0.00022	1.23e-07	EDN1,CREB1,CASP3,MMP2,MAPK1
GOTERM_BP_DIRECT	regulation of blood pressure	6	57	87	19512	5.01e-06	0.000223	23.61	0.00933	0.000199	2e-07	POMC,EDN1,CALCA,ACE,NOS3,PPARG
GOTERM_BP_DIRECT	positive regulation of canonical NF-kappaB signal transduction	8	57	236	19512	4.85e-06	0.000221	11.6	0.00904	0.000197	4.03e-07	EDN1,TGFB1,IL1B,INSR,CASP1,TNF,RHOA,LTF
GOTERM_BP_DIRECT	extracellular matrix organization	7	57	147	19512	3.93e-06	0.000184	16.3	0.00733	0.000164	2.3e-07	TGFB2,MMP1,MMP2,MMP3,TNF,MMP9,GFAP
GOTERM_BP_DIRECT	MAPK cascade	7	57	145	19512	3.63e-06	0.000174	16.53	0.00677	0.000155	2.1e-07	AR,EDN1,MAPK8,MAPK1,CTNNB1,EGFR,MAPK3
GOTERM_BP_DIRECT	cellular response to UV-A	4	57	11	19512	3.64e-06	0.000174	124.48	0.00678	0.000155	2.13e-08	MMP1,MMP2,MMP3,MMP9
GOTERM_BP_DIRECT	insulin receptor signaling pathway	6	57	80	19512	3.31e-06	0.000167	25.67	0.00617	0.000149	1.21e-07	PIK3CA,INSR,MAPK1,AKT1,IGF1R,MAPK3
GOTERM_BP_DIRECT	positive regulation of endothelial cell proliferation	6	57	71	19512	1.83e-06	9.66e-05	28.93	0.00342	8.59e-05	5.87e-08	IL10,JUN,KDR,AKT1,TEK,BMP6
GOTERM_BP_DIRECT	epidermal growth factor receptor signaling pathway	6	57	71	19512	1.83e-06	9.66e-05	28.93	0.00342	8.59e-05	5.87e-08	PIK3CA,MAPK1,CTNNB1,AKT1,EGFR,MAPK3
GOTERM_BP_DIRECT	response to salt stress	4	57	9	19512	1.86e-06	9.66e-05	152.14	0.00347	8.59e-05	8.15e-09	HSP90AA1,BAX,TNF,TP53
GOTERM_BP_DIRECT	regulation of apoptotic process	9	57	291	19512	1.7e-06	9.62e-05	10.59	0.00317	8.56e-05	1.55e-07	EGR1,TGFB2,HSP90AA1,CREB1,CASP1,BAX,CTNNB1,AKT1,TP53
GOTERM_BP_DIRECT	positive regulation of neuron apoptotic process	6	57	65	19512	1.18e-06	6.92e-05	31.6	0.0022	6.16e-05	3.43e-08	TGFB2,CASP3,BAX,CTNNB1,TNF,TP53
GOTERM_BP_DIRECT	interleukin-1-mediated signaling pathway	5	57	28	19512	1.18e-06	6.92e-05	61.13	0.00221	6.16e-05	1.66e-08	EGR1,IL1B,CASP1,NLRP3,MAPK3
GOTERM_BP_DIRECT	inflammatory response	11	57	474	19512	8.52e-07	5.31e-05	7.94	0.00159	4.73e-05	1.04e-07	IL6,TGFB1,NOS2,IL1B,CASP1,NLRP3,AKT1,FOS,TNF,BMP6,PIK3CG
GOTERM_BP_DIRECT	positive regulation of vascular associated smooth muscle cell proliferation	6	57	53	19512	4.19e-07	2.7e-05	38.75	0.000784	2.41e-05	9.79e-09	IL10,EDN1,JUN,MMP2,TNF,MMP9
GOTERM_BP_DIRECT	positive regulation of protein-containing complex assembly	6	57	51	19512	3.45e-07	2.3e-05	40.27	0.000644	2.05e-05	7.71e-09	TGFB1,MMP1,MMP3,BAX,TNF,RHOA
GOTERM_BP_DIRECT	phosphatidylinositol 3-kinase/protein kinase B signal transduction	7	57	94	19512	2.84e-07	1.97e-05	25.49	0.000532	1.75e-05	1.04e-08	EDN1,PIK3CA,AKT1,TNF,EGFR,PIK3CG,IGF1R
GOTERM_BP_DIRECT	positive regulation of DNA-templated transcription	14	57	791	19512	2.72e-07	1.96e-05	6.06	0.000509	1.74e-05	4.39e-08	IL10,EGR1,JUN,TGFB1,INSR,FOS,TNF,AR,IL6,CREB1,IL1B,CTNNB1,PPARG,TP53
GOTERM_BP_DIRECT	positive regulation of cell migration	10	57	300	19512	1.71e-07	1.28e-05	11.41	0.00032	1.14e-05	1.45e-08	EDN1,TGFB1,IL1B,MMP2,INSR,KDR,AKT1,RHOA,EGFR,IGF1R
GOTERM_BP_DIRECT	positive regulation of ERK1 and ERK2 cascade	9	57	207	19512	1.29e-07	1e-05	14.88	0.000241	8.92e-06	8.28e-09	JUN,TGFB1,IL1B,KDR,TEK,TNF,EGFR,ICAM1,MAPK3
GOTERM_BP_DIRECT	regulation of cell population proliferation	9	57	204	19512	1.15e-07	9.35e-06	15.1	0.000215	8.32e-06	7.29e-09	TGFB2,JUN,TGFB1,NOS2,CTNNB1,TNF,TP53,EGFR,BMP6
GOTERM_BP_DIRECT	positive regulation of neuroinflammatory response	5	57	16	19512	1.08e-07	9.18e-06	106.97	0.000202	8.17e-06	7.58e-10	IL6,IL1B,MAPK1,TNF,MAPK3
GOTERM_BP_DIRECT	cellular response to growth factor stimulus	7	57	79	19512	1e-07	8.94e-06	30.33	0.000188	7.96e-06	3.05e-09	TGFB2,TGFB1,CREB1,INSR,CTNNB1,AKT1,EGFR
GOTERM_BP_DIRECT	cellular response to mechanical stimulus	7	57	78	19512	9.29e-08	8.69e-06	30.72	0.000174	7.74e-06	2.79e-09	MAPK8,TGFB1,IL1B,CASP1,TEK,BMP6,MAPK3
GOTERM_BP_DIRECT	response to hypoxia	9	57	181	19512	4.56e-08	4.49e-06	17.02	8.54e-05	4e-06	2.56e-09	EGR1,TGFB2,EDN1,TGFB1,CREB1,NOS2,CASP3,MMP2,TNF
GOTERM_BP_DIRECT	positive regulation of cell population proliferation	13	57	542	19512	3.43e-08	3.76e-06	8.21	6.42e-05	3.35e-06	4.07e-09	TGFB2,EDN1,TGFB1,INSR,EGFR,IL2,BMP6,IGF1R,AR,IL6,IL1B,KDR,CTNNB1
GOTERM_BP_DIRECT	insulin-like growth factor receptor signaling pathway	6	57	33	19512	3.62e-08	3.76e-06	62.24	6.77e-05	3.35e-06	4.94e-10	AR,PIK3CA,MAPK1,AKT1,IGF1R,MAPK3
GOTERM_BP_DIRECT	positive regulation of smooth muscle cell proliferation	7	57	52	19512	7.8e-09	9.12e-07	46.08	1.46e-05	8.12e-07	1.5e-10	IL6,EDN1,TGFB1,PIK3CA,MMP2,AKT1,TNF
GOTERM_BP_DIRECT	heart development	11	57	280	19512	6.28e-09	7.83e-07	13.45	1.17e-05	6.97e-07	4.49e-10	TGFB2,EDN1,TGFB1,CASP3,MMP2,MAPK1,CTNNB1,PPARG,TEK,TP53,BMP6
GOTERM_BP_DIRECT	negative regulation of cell population proliferation	13	57	450	19512	4.36e-09	5.83e-07	9.89	8.16e-06	5.18e-07	4.28e-10	IL10,TGFB2,JUN,TGFB1,NOS3,VDR,TNF,AR,IL6,IL1B,BAX,CTNNB1,TP53
GOTERM_BP_DIRECT	positive regulation of nitric oxide biosynthetic process	7	57	44	19512	2.75e-09	3.96e-07	54.46	5.15e-06	3.53e-07	4.37e-11	EDN1,HSP90AA1,HSP90AB1,IL1B,INSR,AKT1,TNF
GOTERM_BP_DIRECT	positive regulation of phosphatidylinositol 3-kinase/protein kinase B signal transduction	11	57	217	19512	5.36e-10	8.36e-08	17.35	1e-06	7.44e-08	2.94e-11	TGFB2,TGFB1,PIK3CA,IL1B,INSR,KDR,TEK,TNF,EGFR,PIK3CG,IGF1R
GOTERM_BP_DIRECT	negative regulation of gene expression	13	57	351	19512	2.61e-10	4.44e-08	12.68	4.89e-07	3.95e-08	1.99e-11	TGFB2,EDN1,TGFB1,ACE,NOS2,TNF,CREB1,PIK3CA,KDR,AKT1,CTNNB1,PPARG,TP53
GOTERM_BP_DIRECT	positive regulation of gene expression	15	57	515	19512	1.4e-10	2.63e-08	9.97	2.63e-07	2.34e-08	1.37e-11	EGR1,TGFB2,TGFB1,NOS3,VDR,TNF,BMP6,AR,IL6,MAPK8,IL1B,AKT1,CTNNB1,PPARG,TP53
GOTERM_BP_DIRECT	positive regulation of MAPK cascade	12	57	224	19512	3.38e-11	7.09e-09	18.34	6.32e-08	6.31e-09	1.75e-12	AR,IL6,EDN1,TGFB1,IL1B,INSR,KDR,CTNNB1,TEK,TNF,EGFR,IGF1R
GOTERM_BP_DIRECT	response to lipopolysaccharide	11	57	164	19512	3.41e-11	7.09e-09	22.96	6.38e-08	6.31e-09	1.39e-12	IL10,EDN1,NOS2,NOS3,IL1B,CASP3,CASP1,MAPK1,FOS,TNF,MAPK3
GOTERM_BP_DIRECT	cellular response to lipopolysaccharide	12	57	194	19512	7.12e-12	2.16e-09	21.17	1.33e-08	1.92e-09	3.17e-13	IL10,IL6,MAPK8,NOS2,IL1B,GSTP1,MMP3,CASP1,NLRP3,TNF,MMP9,RHOA
GOTERM_BP_DIRECT	positive regulation of apoptotic process	14	57	333	19512	8.06e-12	2.16e-09	14.39	1.51e-08	1.92e-09	5.38e-13	TGFB2,JUN,TGFB1,MMP2,TNF,MMP9,IL6,MAPK8,CREB1,CASP3,BAX,CTNNB1,PPARG,TP53
GOTERM_BP_DIRECT	response to xenobiotic stimulus	13	57	260	19512	8.07e-12	2.16e-09	17.12	1.51e-08	1.92e-09	4.5e-13	IL10,JUN,EDN1,HSP90AA1,TGFB1,MMP2,FOS,TNF,CREB1,CASP3,CTNNB1,PPARG,TP53
GOTERM_BP_DIRECT	response to activity	9	57	53	19512	2.19e-12	1.03e-09	58.13	4.1e-09	9.13e-10	3.21e-14	IL10,IL6,EDN1,CREB1,PIK3CA,MMP2,FOS,TNF,BMP6
GOTERM_BP_DIRECT	positive regulation of transcription by RNA polymerase II	23	57	1243	19512	1.08e-12	6.77e-10	6.33	2.03e-09	6.02e-10	1.68e-13	IL10,EGR1,JUN,EDN1,TGFB1,VDR,FOS,TNF,EGFR,IL2,BMP6,POMC,AR,IL6,CREB1,IL1B,AKT1,NLRP3,CTNNB1,PPARG,MET,TP53,MAPK3
GOTERM_BP_DIRECT	negative regulation of apoptotic process	18	57	543	19512	1.01e-13	9.44e-11	11.35	1.89e-10	8.4e-11	8.57e-15	IL10,JUN,HSP90AB1,GSTP1,TNF,MMP9,EGFR,IL2,IGF1R,IL6,MAPK8,CREB1,KDR,AKT1,CTNNB1,TEK,TP53,LTF
GOTERM_BP_DIRECT	positive regulation of miRNA transcription	12	57	61	19512	1.42e-17	2.66e-14	67.34	2.66e-14	2.37e-14	1.74e-19	IL10,EGR1,AR,IL6,TGFB2,JUN,TGFB1,PPARG,FOS,TNF,TP53,EGFR
GOTERM_CC_DIRECT	endoplasmic reticulum	9	57	1760	20808	0.0977	0.355	1.87	1	0.293	0.0487	CHRM3,ALB,KDR,BAX,NLRP3,AKT1,FOS,TP53,EGFR
GOTERM_CC_DIRECT	cell cortex	3	57	188	20808	0.0911	0.337	5.83	1	0.278	0.0149	CTNNB1,AKT1,RHOA
GOTERM_CC_DIRECT	late endosome	3	57	182	20808	0.0862	0.325	6.02	1	0.268	0.0136	INSR,MAPK1,MAPK3
GOTERM_CC_DIRECT	protein folding chaperone complex	2	57	32	20808	0.0827	0.317	22.82	1	0.262	0.00347	HSP90AA1,HSP90AB1
GOTERM_CC_DIRECT	apical junction complex	2	57	31	20808	0.0802	0.313	23.55	1	0.259	0.00326	CTNNB1,RHOA
GOTERM_CC_DIRECT	nucleoplasm	17	57	4091	20808	0.0698	0.278	1.52	1	0.229	0.0436	EGR1,JUN,HSP90AA1,HSP90AB1,NOS2,VDR,FOS,AR,MAPK8,CREB1,CASP3,AKT1,MAPK1,CTNNB1,PPARG,TP53,MAPK3
GOTERM_CC_DIRECT	endosome	6	57	808	20808	0.0657	0.275	2.71	1	0.227	0.0228	TGFB2,ACE,INSR,KDR,RHOA,EGFR
GOTERM_CC_DIRECT	early endosome	4	57	347	20808	0.0668	0.275	4.21	1	0.227	0.015	KDR,MAPK1,LTF,MAPK3
GOTERM_CC_DIRECT	axonal growth cone	2	57	26	20808	0.0677	0.275	28.08	1	0.227	0.0023	HSP90AA1,HSP90AB1
GOTERM_CC_DIRECT	cytoskeleton	9	57	1569	20808	0.0577	0.249	2.09	1	0.206	0.0259	NOS3,NLRP3,MAPK1,CTNNB1,TEK,TP53,RHOA,MAPK3,GFAP
GOTERM_CC_DIRECT	endoplasmic reticulum lumen	4	57	322	20808	0.0558	0.246	4.53	1	0.203	0.0117	IL6,ALB,MAPK1,MAPK3
GOTERM_CC_DIRECT	pseudopodium	2	57	17	20808	0.0448	0.202	42.95	1	0.167	0.000977	MAPK1,MAPK3
GOTERM_CC_DIRECT	canonical inflammasome complex	2	57	16	20808	0.0422	0.194	45.63	1	0.16	0.000863	CASP1,NLRP3
GOTERM_CC_DIRECT	chromatin	8	57	1159	20808	0.0351	0.165	2.52	0.999	0.136	0.0132	EGR1,AR,JUN,CREB1,VDR,PPARG,FOS,TP53
GOTERM_CC_DIRECT	cilium	6	57	666	20808	0.0331	0.159	3.29	0.999	0.132	0.00956	MAPK1,CTNNB1,AKT1,EGFR,IGF1R,MAPK3
GOTERM_CC_DIRECT	NLRP3 inflammasome complex	2	57	10	20808	0.0266	0.133	73.01	0.996	0.11	0.000327	CASP1,NLRP3
GOTERM_CC_DIRECT	anchoring junction	5	57	423	20808	0.027	0.133	4.32	0.997	0.11	0.00597	KDR,MAPK1,CTNNB1,TEK,MAPK3
GOTERM_CC_DIRECT	external side of plasma membrane	5	57	402	20808	0.0229	0.124	4.54	0.992	0.102	0.00482	ACE,INSR,KDR,TNF,ICAM1
GOTERM_CC_DIRECT	phosphatidylinositol 3-kinase complex	2	57	9	20808	0.024	0.124	81.12	0.993	0.102	0.000262	PIK3CA,PIK3CG
GOTERM_CC_DIRECT	phosphatidylinositol 3-kinase complex, class IA	2	57	9	20808	0.024	0.124	81.12	0.993	0.102	0.000262	PIK3CA,PIK3CG
GOTERM_CC_DIRECT	dendritic growth cone	2	57	8	20808	0.0213	0.121	91.26	0.988	0.0996	0.000204	HSP90AA1,HSP90AB1
GOTERM_CC_DIRECT	glutamatergic synapse	6	57	594	20808	0.0215	0.121	3.69	0.989	0.0996	0.00558	CHRM1,CASP3,CTNNB1,AKT1,RHOA,MAPK3
GOTERM_CC_DIRECT	cell junction	4	57	211	20808	0.0192	0.114	6.92	0.982	0.0939	0.00267	KDR,CTNNB1,RHOA,EGFR
GOTERM_CC_DIRECT	lamellipodium	4	57	195	20808	0.0156	0.0977	7.49	0.962	0.0807	0.002	PIK3CA,CTNNB1,AKT1,RHOA
GOTERM_CC_DIRECT	transcription factor AP-1 complex	2	57	6	20808	0.016	0.0977	121.68	0.965	0.0807	0.00011	JUN,FOS
GOTERM_CC_DIRECT	perinuclear region of cytoplasm	7	57	737	20808	0.014	0.095	3.47	0.946	0.0785	0.00386	HSP90AA1,HSP90AB1,PIK3CA,NOS2,CTNNB1,PPARG,EGFR
GOTERM_CC_DIRECT	platelet alpha granule lumen	3	57	68	20808	0.0145	0.095	16.11	0.951	0.0785	0.000861	TGFB2,TGFB1,ALB
GOTERM_CC_DIRECT	extracellular exosome	13	57	2242	20808	0.0147	0.095	2.12	0.953	0.0785	0.00664	HSP90AA1,ACE,HSP90AB1,GSTP1,INSR,GPT,MMP9,RHOA,ICAM1,ALB,BAX,CTNNB1,LTF
GOTERM_CC_DIRECT	euchromatin	3	57	64	20808	0.0129	0.092	17.11	0.932	0.076	0.000721	JUN,CREB1,CTNNB1
GOTERM_CC_DIRECT	phosphatidylinositol 3-kinase complex, class IB	2	57	4	20808	0.0107	0.0793	182.53	0.893	0.0655	4.41e-05	PIK3CA,PIK3CG
GOTERM_CC_DIRECT	insulin receptor complex	2	57	4	20808	0.0107	0.0793	182.53	0.893	0.0655	4.41e-05	INSR,IGF1R
GOTERM_CC_DIRECT	nucleus	29	57	7054	20808	0.00925	0.0736	1.5	0.854	0.0608	0.00599	HSP90AB1,GSTP1,EGFR,MAPK8,CASP3,KDR,AKT1,MAPK1,NLRP3,MAPK3,EGR1,JUN,HSP90AA1,TGFB1,NOS2,NOS3,VDR,MMP2,MMP3,FOS,RHOA,AR,CREB1,ALB,BAX,CTNNB1,PPARG,TP53,LTF
GOTERM_CC_DIRECT	mitochondrion	12	57	1832	20808	0.00877	0.0726	2.39	0.839	0.06	0.00352	HSP90AA1,MAPK8,HSP90AB1,GSTP1,MMP2,MMP3,BAX,NLRP3,MAPK1,AKT1,TP53,MAPK3
GOTERM_CC_DIRECT	basolateral plasma membrane	5	57	270	20808	0.006	0.0518	6.76	0.712	0.0428	0.000856	CHRM3,HSP90AA1,CTNNB1,TEK,EGFR
GOTERM_CC_DIRECT	secretory granule lumen	4	57	123	20808	0.00445	0.0418	11.87	0.603	0.0345	0.00036	POMC,HSP90AA1,HSP90AB1,GSTP1
GOTERM_CC_DIRECT	transcription regulator complex	5	57	251	20808	0.00465	0.0418	7.27	0.619	0.0345	0.000616	JUN,CREB1,CTNNB1,FOS,TP53
GOTERM_CC_DIRECT	cell periphery	4	57	116	20808	0.00377	0.0372	12.59	0.543	0.0307	0.000288	KDR,BAX,CTNNB1,RHOA
GOTERM_CC_DIRECT	membrane raft	5	57	222	20808	0.003	0.0319	8.22	0.463	0.0264	0.000352	KDR,TEK,TNF,EGFR,ICAM1
GOTERM_CC_DIRECT	secretory granule	4	57	108	20808	0.00309	0.0319	13.52	0.473	0.0264	0.000219	POMC,TGFB1,IL1B,LTF
GOTERM_CC_DIRECT	vesicle	5	57	197	20808	0.00195	0.0233	9.27	0.332	0.0192	0.000203	IL1B,GSTP1,AKT1,RHOA,BMP6
GOTERM_CC_DIRECT	extracellular matrix	7	57	492	20808	0.00202	0.0233	5.19	0.342	0.0192	0.000377	TGFB2,TGFB1,MMP1,MMP2,MMP3,MMP9,ICAM1
GOTERM_CC_DIRECT	caveola	4	57	82	20808	0.00141	0.0182	17.81	0.253	0.015	7.55e-05	NOS3,INSR,MAPK1,MAPK3
GOTERM_CC_DIRECT	basal plasma membrane	4	57	73	20808	0.001	0.0155	20	0.188	0.0128	4.78e-05	CHRM3,TEK,MET,EGFR
GOTERM_CC_DIRECT	axon	7	57	435	20808	0.00108	0.0155	5.87	0.201	0.0128	0.000178	TGFB2,CALCA,MAPK8,TGFB1,CREB1,INSR,IGF1R
GOTERM_CC_DIRECT	focal adhesion	7	57	438	20808	0.00112	0.0155	5.83	0.207	0.0128	0.000186	MAPK1,CTNNB1,TEK,RHOA,EGFR,ICAM1,MAPK3
GOTERM_CC_DIRECT	plasma membrane	29	57	5927	20808	0.000536	0.00925	1.79	0.105	0.00764	0.000294	CHRM3,CHRM1,HSP90AB1,TNF,EGFR,PIK3CG,IGF1R,ICAM1,MAPK8,CASP1,KDR,AKT1,MAPK1,MAPK3,HSP90AA1,TGFB1,ACE,NOS2,NOS3,MMP2,INSR,RHOA,AR,PIK3CA,CTNNB1,TEK,LCT,MET,LTF
GOTERM_CC_DIRECT	ficolin-1-rich granule lumen	5	57	127	20808	0.00038	0.00716	14.37	0.0757	0.00591	2.54e-05	HSP90AA1,HSP90AB1,GSTP1,MAPK1,MMP9
GOTERM_CC_DIRECT	ciliary basal body	7	57	343	20808	0.000311	0.00645	7.45	0.0624	0.00533	4.05e-05	CREB1,MAPK1,CTNNB1,AKT1,TEK,EGFR,MAPK3
GOTERM_CC_DIRECT	cytosol	29	57	5677	20808	0.000247	0.00569	1.86	0.0499	0.0047	0.00013	HSP90AB1,GSTP1,GPT,EGFR,PIK3CG,MAPK8,CASP3,CASP1,AKT1,MAPK1,NLRP3,MAPK3,HSP90AA1,GSTM1,NOS2,NOS3,VDR,MMP3,FOS,RHOA,GFAP,AR,CREB1,PIK3CA,IL1B,BAX,CTNNB1,PPARG,TP53
GOTERM_CC_DIRECT	cell surface	10	57	701	20808	9.75e-05	0.00252	5.21	0.02	0.00208	1.82e-05	HSP90AA1,TGFB1,HSP90AB1,KDR,TEK,TNF,MET,EGFR,ICAM1,LTF
GOTERM_CC_DIRECT	neuronal cell body	8	57	378	20808	6.66e-05	0.00197	7.73	0.0137	0.00163	8.37e-06	TGFB2,HSP90AA1,CALCA,TGFB1,HSP90AB1,CASP3,INSR,TNF
GOTERM_CC_DIRECT	protein-containing complex	11	57	797	20808	4.63e-05	0.0016	5.04	0.00953	0.00132	8.95e-06	AR,HSP90AA1,HSP90AB1,ALB,CASP1,CTNNB1,AKT1,TNF,TP53,EGFR,LTF
GOTERM_CC_DIRECT	RNA polymerase II transcription regulator complex	6	57	135	20808	3.13e-05	0.00129	16.22	0.00645	0.00107	1.84e-06	JUN,CREB1,VDR,CTNNB1,PPARG,FOS
GOTERM_CC_DIRECT	cytoplasm	39	57	7749	20808	3.2e-06	0.000166	1.84	0.000663	0.000137	1.72e-06	CALCA,HSP90AB1,GSTP1,GPT,EGFR,PIK3CG,MAPK8,CASP3,CASP1,KDR,AKT1,MAPK1,NLRP3,MAPK3,EGR1,EDN1,HSP90AA1,GSTM1,TGFB1,ACE,NOS2,NOS3,VDR,MMP2,MMP3,FOS,RHOA,GFAP,POMC,AR,PIK3CA,IL1B,ALB,BAX,CTNNB1,PPARG,TEK,TP53,LTF
GOTERM_CC_DIRECT	receptor complex	8	57	216	20808	1.78e-06	0.000122	13.52	0.000367	0.000101	1.26e-07	VDR,INSR,KDR,PPARG,TEK,MET,EGFR,IGF1R
GOTERM_CC_DIRECT	extracellular space	22	57	1895	20808	7.39e-09	7.65e-07	4.24	1.53e-06	6.32e-07	1.72e-09	IL10,TGFB2,EDN1,CALCA,TGFB1,ACE,SCT,GSTP1,MMP2,MMP3,GPT,TNF,MMP9,EGFR,IL2,BMP6,ICAM1,POMC,IL6,IL1B,ALB,LTF
GOTERM_CC_DIRECT	extracellular region	28	57	2693	20808	1.53e-10	3.16e-08	3.8	3.16e-08	2.61e-08	3.97e-11	CALCA,HSP90AB1,SCT,GSTP1,TNF,EGFR,KDR,MAPK1,NLRP3,IL10,TGFB2,EDN1,HSP90AA1,TGFB1,ACE,MMP1,MMP2,MMP3,MMP9,BMP6,IL2,POMC,IL6,IL1B,ALB,TEK,MET,LTF
GOTERM_MF_DIRECT	fatty acid binding	2	57	34	19272	0.0943	0.32	19.89	1	0.264	0.00454	GSTP1,ALB
GOTERM_MF_DIRECT	14-3-3 protein binding	2	57	32	19272	0.089	0.305	21.13	1	0.252	0.00403	AKT1,TP53
GOTERM_MF_DIRECT	molecular function activator activity	2	57	28	19272	0.0783	0.272	24.15	1	0.224	0.00309	TP53,MET
GOTERM_MF_DIRECT	glutathione transferase activity	2	57	28	19272	0.0783	0.272	24.15	1	0.224	0.00309	GSTM1,GSTP1
GOTERM_MF_DIRECT	MHC class II protein complex binding	2	57	27	19272	0.0756	0.269	25.04	1	0.221	0.00288	HSP90AA1,HSP90AB1
GOTERM_MF_DIRECT	nuclear steroid receptor activity	2	57	25	19272	0.0702	0.262	27.05	1	0.216	0.00247	AR,VDR
GOTERM_MF_DIRECT	histone acetyltransferase binding	2	57	26	19272	0.0729	0.262	26.01	1	0.216	0.00267	EGR1,CREB1
GOTERM_MF_DIRECT	phosphatidylinositol-4,5-bisphosphate phospholipase C activity	2	57	26	19272	0.0729	0.262	26.01	1	0.216	0.00267	CHRM3,CHRM1
GOTERM_MF_DIRECT	protein serine/threonine kinase inhibitor activity	2	57	26	19272	0.0729	0.262	26.01	1	0.216	0.00267	GSTP1,AKT1
GOTERM_MF_DIRECT	DNA-binding transcription factor activity, RNA polymerase II-specific	8	57	1247	19272	0.0683	0.258	2.17	1	0.212	0.0295	EGR1,AR,JUN,CREB1,VDR,PPARG,FOS,TP53
GOTERM_MF_DIRECT	DNA polymerase binding	2	57	23	19272	0.0648	0.251	29.4	1	0.207	0.00209	HSP90AA1,HSP90AB1
GOTERM_MF_DIRECT	cadherin binding	4	57	319	19272	0.0656	0.251	4.24	1	0.207	0.0146	HSP90AB1,KDR,CTNNB1,EGFR
GOTERM_MF_DIRECT	RNA polymerase II core promoter sequence-specific DNA binding	2	57	22	19272	0.062	0.243	30.74	1	0.201	0.00191	AR,FOS
GOTERM_MF_DIRECT	phosphatidylinositol 3-kinase binding	2	57	19	19272	0.0538	0.215	35.59	1	0.177	0.00142	INSR,IGF1R
GOTERM_MF_DIRECT	protein kinase binding	5	57	491	19272	0.0542	0.215	3.44	1	0.177	0.0149	HSP90AB1,GSTP1,CTNNB1,AKT1,RHOA
GOTERM_MF_DIRECT	nuclear retinoid X receptor binding	2	57	18	19272	0.0511	0.208	37.57	1	0.172	0.00128	VDR,PPARG
GOTERM_MF_DIRECT	histone methyltransferase binding	2	57	17	19272	0.0483	0.2	39.78	1	0.165	0.00114	HSP90AB1,CTNNB1
GOTERM_MF_DIRECT	transforming growth factor beta receptor binding	2	57	17	19272	0.0483	0.2	39.78	1	0.165	0.00114	TGFB2,TGFB1
GOTERM_MF_DIRECT	FMN binding	2	57	16	19272	0.0455	0.194	42.26	1	0.16	0.001	NOS2,NOS3
GOTERM_MF_DIRECT	protease binding	3	57	113	19272	0.0427	0.184	8.98	1	0.152	0.00456	CASP3,TNF,TP53
GOTERM_MF_DIRECT	RNA polymerase II cis-regulatory region sequence-specific DNA binding	8	57	1100	19272	0.0392	0.172	2.46	1	0.142	0.0151	EGR1,AR,JUN,CREB1,VDR,PPARG,FOS,TP53
GOTERM_MF_DIRECT	protein-folding chaperone binding	3	57	108	19272	0.0394	0.172	9.39	1	0.142	0.00402	ALB,BAX,TP53
GOTERM_MF_DIRECT	insulin-like growth factor I binding	2	57	13	19272	0.0371	0.167	52.02	1	0.138	0.000657	INSR,IGF1R
GOTERM_MF_DIRECT	toxic substance binding	2	57	12	19272	0.0343	0.157	56.35	1	0.13	0.000557	GSTP1,ALB
GOTERM_MF_DIRECT	cAMP response element binding	2	57	12	19272	0.0343	0.157	56.35	1	0.13	0.000557	JUN,CREB1
GOTERM_MF_DIRECT	general transcription initiation factor binding	2	57	12	19272	0.0343	0.157	56.35	1	0.13	0.000557	JUN,TP53
GOTERM_MF_DIRECT	type II transforming growth factor beta receptor binding	2	57	11	19272	0.0315	0.151	61.47	1	0.125	0.000465	TGFB2,TGFB1
GOTERM_MF_DIRECT	1-phosphatidylinositol-3-kinase activity	2	57	10	19272	0.0287	0.14	67.62	1	0.115	0.000381	PIK3CA,PIK3CG
GOTERM_MF_DIRECT	protein-containing complex binding	5	57	377	19272	0.0238	0.118	4.48	0.999	0.0973	0.00508	CALCA,TGFB1,CASP3,INSR,FOS
GOTERM_MF_DIRECT	calmodulin binding	4	57	208	19272	0.0226	0.116	6.5	0.999	0.0955	0.00333	ACE,NOS2,NOS3,AKT1
GOTERM_MF_DIRECT	TPR domain binding	2	57	8	19272	0.023	0.116	84.53	0.999	0.0955	0.000238	HSP90AA1,HSP90AB1
GOTERM_MF_DIRECT	arginine binding	2	57	8	19272	0.023	0.116	84.53	0.999	0.0955	0.000238	NOS2,NOS3
GOTERM_MF_DIRECT	promoter-specific chromatin binding	3	57	75	19272	0.0201	0.107	13.52	0.998	0.0881	0.00142	EGR1,FOS,TP53
GOTERM_MF_DIRECT	1-phosphatidylinositol-4,5-bisphosphate 3-kinase activity	2	57	7	19272	0.0202	0.107	96.6	0.998	0.0881	0.000179	PIK3CA,PIK3CG
GOTERM_MF_DIRECT	1-phosphatidylinositol-4-phosphate 3-kinase activity	2	57	7	19272	0.0202	0.107	96.6	0.998	0.0881	0.000179	PIK3CA,PIK3CG
GOTERM_MF_DIRECT	DNA-binding transcription factor binding	4	57	185	19272	0.0166	0.093	7.31	0.994	0.0767	0.00218	NLRP3,CTNNB1,PPARG,MAPK3
GOTERM_MF_DIRECT	hydrolase activity	12	57	1847	19272	0.0159	0.0909	2.2	0.992	0.0749	0.00694	HSP90AA1,ACE,MMP1,CASP3,MMP2,MMP3,CASP1,NLRP3,LCT,MMP9,RHOA,LTF
GOTERM_MF_DIRECT	histone deacetylase regulator activity	2	57	5	19272	0.0144	0.0839	135.24	0.988	0.0692	8.55e-05	MAPK8,TP53
GOTERM_MF_DIRECT	insulin binding	2	57	5	19272	0.0144	0.0839	135.24	0.988	0.0692	8.55e-05	INSR,IGF1R
GOTERM_MF_DIRECT	G protein-coupled acetylcholine receptor activity	2	57	5	19272	0.0144	0.0839	135.24	0.988	0.0692	8.55e-05	CHRM3,CHRM1
GOTERM_MF_DIRECT	phosphatase binding	3	57	61	19272	0.0136	0.0838	16.63	0.984	0.0691	0.000782	MAPK1,CTNNB1,MAPK3
GOTERM_MF_DIRECT	integrin binding	4	57	161	19272	0.0115	0.0728	8.4	0.969	0.06	0.00131	IL1B,KDR,ICAM1,GFAP
GOTERM_MF_DIRECT	type III transforming growth factor beta receptor binding	2	57	4	19272	0.0116	0.0728	169.05	0.97	0.06	5.14e-05	TGFB2,TGFB1
GOTERM_MF_DIRECT	nuclear receptor activity	3	57	54	19272	0.0108	0.0707	18.78	0.962	0.0583	0.000547	AR,VDR,PPARG
GOTERM_MF_DIRECT	molecular condensate scaffold activity	3	57	51	19272	0.00965	0.0648	19.89	0.947	0.0534	0.000462	AR,NLRP3,TP53
GOTERM_MF_DIRECT	receptor ligand activity	4	57	142	19272	0.00816	0.0597	9.52	0.916	0.0492	0.000824	EDN1,CALCA,IL1B,TNF
GOTERM_MF_DIRECT	tetrahydrobiopterin binding	2	57	3	19272	0.00869	0.0597	225.4	0.928	0.0492	2.57e-05	NOS2,NOS3
GOTERM_MF_DIRECT	insulin receptor activity	2	57	3	19272	0.00869	0.0597	225.4	0.928	0.0492	2.57e-05	INSR,IGF1R
GOTERM_MF_DIRECT	nitric-oxide synthase activity	2	57	3	19272	0.00869	0.0597	225.4	0.928	0.0492	2.57e-05	NOS2,NOS3
GOTERM_MF_DIRECT	protein serine/threonine kinase activity	6	57	423	19272	0.00759	0.0573	4.8	0.9	0.0472	0.00152	MAPK8,PIK3CA,MAPK1,AKT1,PIK3CG,MAPK3
GOTERM_MF_DIRECT	histone deacetylase binding	4	57	136	19272	0.00725	0.0562	9.94	0.889	0.0463	0.000701	HSP90AA1,MAPK8,HSP90AB1,TP53
GOTERM_MF_DIRECT	transcription coregulator binding	3	57	42	19272	0.00663	0.0527	24.15	0.866	0.0434	0.000259	CTNNB1,PPARG,FOS
GOTERM_MF_DIRECT	hormone activity	4	57	127	19272	0.00601	0.049	10.65	0.838	0.0404	0.000542	POMC,EDN1,CALCA,SCT
GOTERM_MF_DIRECT	DNA-binding transcription factor activity	8	57	739	19272	0.00537	0.0453	3.66	0.803	0.0374	0.00141	EGR1,AR,JUN,CREB1,VDR,PPARG,FOS,TP53
GOTERM_MF_DIRECT	protein homodimerization activity	8	57	740	19272	0.00541	0.0453	3.66	0.805	0.0374	0.00142	TGFB2,HSP90AA1,GSTM1,HSP90AB1,NOS2,BAX,AKT1,LCT
GOTERM_MF_DIRECT	chromatin binding	7	57	524	19272	0.00403	0.0365	4.52	0.705	0.0301	0.00086	AR,JUN,CTNNB1,PPARG,FOS,TP53,EGFR
GOTERM_MF_DIRECT	protein serine kinase activity	6	57	365	19272	0.00411	0.0365	5.56	0.711	0.0301	0.000712	MAPK8,PIK3CA,MAPK1,AKT1,PIK3CG,MAPK3
GOTERM_MF_DIRECT	sequence-specific DNA binding	7	57	514	19272	0.00367	0.0346	4.6	0.671	0.0286	0.000769	EGR1,AR,CREB1,VDR,NLRP3,PPARG,FOS
GOTERM_MF_DIRECT	R-SMAD binding	3	57	27	19272	0.00278	0.0271	37.57	0.568	0.0223	6.82e-05	JUN,PPARG,FOS
GOTERM_MF_DIRECT	serine-type endopeptidase activity	5	57	192	19272	0.00234	0.0236	8.8	0.507	0.0194	0.000256	MMP1,MMP2,MMP3,MMP9,LTF
GOTERM_MF_DIRECT	DNA-binding transcription activator activity, RNA polymerase II-specific	7	57	456	19272	0.00203	0.0211	5.19	0.458	0.0174	0.000377	EGR1,AR,JUN,CREB1,PPARG,FOS,TP53
GOTERM_MF_DIRECT	ubiquitin protein ligase binding	6	57	305	19272	0.0019	0.0205	6.65	0.436	0.0169	0.000275	HSP90AA1,JUN,HSP90AB1,CTNNB1,TP53,EGFR
GOTERM_MF_DIRECT	MAP kinase activity	3	57	21	19272	0.00168	0.0188	48.3	0.398	0.0155	3.14e-05	MAPK8,MAPK1,MAPK3
GOTERM_MF_DIRECT	metallopeptidase activity	5	57	171	19272	0.00153	0.0178	9.89	0.371	0.0147	0.00015	ACE,MMP1,MMP2,MMP3,MMP9
GOTERM_MF_DIRECT	signaling receptor binding	7	57	425	19272	0.00142	0.0172	5.57	0.349	0.0141	0.000247	POMC,AR,TGFB2,EDN1,CALCA,SCT,CTNNB1
GOTERM_MF_DIRECT	peptidase activity	8	57	544	19272	0.000962	0.0121	4.97	0.252	0.00998	0.000187	ACE,MMP1,CASP3,MMP2,MMP3,CASP1,MMP9,LTF
GOTERM_MF_DIRECT	transferase activity	15	57	1913	19272	0.000906	0.0119	2.65	0.24	0.00981	0.000332	GSTM1,GSTP1,INSR,GPT,EGFR,PIK3CG,IGF1R,MAPK8,PIK3CA,KDR,AKT1,MAPK1,TEK,MET,MAPK3
GOTERM_MF_DIRECT	double-stranded DNA binding	5	57	140	19272	0.000731	0.01	12.08	0.198	0.00827	5.82e-05	JUN,CREB1,PPARG,FOS,EGFR
GOTERM_MF_DIRECT	insulin receptor substrate binding	3	57	13	19272	0.000634	0.00911	78.02	0.174	0.00751	6.87e-06	PIK3CA,INSR,IGF1R
GOTERM_MF_DIRECT	transcription coactivator binding	4	57	54	19272	0.000519	0.00784	25.04	0.145	0.00646	1.95e-05	AR,CREB1,PPARG,TP53
GOTERM_MF_DIRECT	nitric-oxide synthase regulator activity	3	57	10	19272	0.000368	0.00584	101.43	0.105	0.00482	2.9e-06	HSP90AA1,HSP90AB1,AKT1
GOTERM_MF_DIRECT	metalloendopeptidase activity	5	57	109	19272	0.000284	0.00476	15.51	0.0821	0.00392	1.75e-05	ACE,MMP1,MMP2,MMP3,MMP9
GOTERM_MF_DIRECT	RNA polymerase II-specific DNA-binding transcription factor binding	6	57	196	19272	0.000259	0.00461	10.35	0.0753	0.0038	2.42e-05	AR,JUN,CREB1,CTNNB1,FOS,TP53
GOTERM_MF_DIRECT	nucleotide binding	16	57	1839	19272	0.000174	0.00329	2.94	0.0513	0.00271	5.78e-05	HSP90AA1,HSP90AB1,INSR,RHOA,EGFR,PIK3CG,IGF1R,MAPK8,PIK3CA,KDR,AKT1,NLRP3,MAPK1,TEK,MET,MAPK3
GOTERM_MF_DIRECT	growth factor activity	6	57	164	19272	0.000113	0.00227	12.37	0.0335	0.00187	8.78e-06	IL10,IL6,TGFB2,TGFB1,IL2,BMP6
GOTERM_MF_DIRECT	ATP binding	15	57	1549	19272	0.000103	0.00222	3.27	0.0306	0.00183	3.07e-05	HSP90AA1,HSP90AB1,INSR,EGFR,PIK3CG,IGF1R,MAPK8,PIK3CA,KDR,AKT1,NLRP3,MAPK1,TEK,MET,MAPK3
GOTERM_MF_DIRECT	disordered domain specific binding	4	57	30	19272	8.92e-05	0.00207	45.08	0.0266	0.00171	1.78e-06	HSP90AA1,HSP90AB1,CTNNB1,TP53
GOTERM_MF_DIRECT	protein binding	53	57	13741	19272	6.83e-05	0.00172	1.3	0.0204	0.00142	5.21e-05	CHRM3,CHRM1,HSP90AB1,SCT,TNF,PIK3CG,IGF1R,ICAM1,CASP3,CASP1,KDR,AKT1,IL10,EDN1,HSP90AA1,MMP2,MMP3,FOS,MMP9,RHOA,AR,CREB1,PIK3CA,IL1B,PPARG,MET,TP53,LTF,CALCA,GSTP1,EGFR,MAPK8,MAPK1,NLRP3,MAPK3,EGR1,TGFB2,JUN,TGFB1,ACE,NOS2,NOS3,VDR,INSR,BMP6,IL2,GFAP,POMC,IL6,ALB,BAX,CTNNB1,TEK
GOTERM_MF_DIRECT	protein tyrosine kinase activity	6	57	140	19272	5.34e-05	0.00147	14.49	0.016	0.00121	3.53e-06	INSR,KDR,TEK,MET,EGFR,IGF1R
GOTERM_MF_DIRECT	transcription cis-regulatory region binding	8	57	286	19272	1.83e-05	0.000554	9.46	0.00552	0.000457	1.88e-06	EGR1,AR,JUN,CREB1,PPARG,FOS,TNF,TP53
GOTERM_MF_DIRECT	kinase binding	6	57	106	19272	1.4e-05	0.000469	19.14	0.00422	0.000387	6.94e-07	HSP90AB1,CASP1,CTNNB1,AKT1,EGFR,GFAP
GOTERM_MF_DIRECT	protein phosphatase binding	6	57	96	19272	8.63e-06	0.000326	21.13	0.0026	0.000268	3.86e-07	HSP90AA1,MAPK8,CTNNB1,PPARG,MET,EGFR
GOTERM_MF_DIRECT	kinase activity	12	57	729	19272	6.62e-06	0.000286	5.57	0.002	0.000235	1.16e-06	MAPK8,PIK3CA,INSR,KDR,MAPK1,AKT1,TEK,MET,EGFR,PIK3CG,IGF1R,MAPK3
GOTERM_MF_DIRECT	protein kinase activity	11	57	526	19272	2.43e-06	0.000122	7.07	0.000733	0.000101	3.34e-07	MAPK8,INSR,KDR,MAPK1,AKT1,TEK,MET,EGFR,PIK3CG,IGF1R,MAPK3
GOTERM_MF_DIRECT	endopeptidase activity	7	57	96	19272	3.46e-07	2.69e-05	24.65	0.000105	2.22e-05	1.32e-08	ACE,MMP1,CASP3,MMP2,MMP3,CASP1,MMP9
GOTERM_MF_DIRECT	cytokine activity	9	57	240	19272	4.37e-07	2.69e-05	12.68	0.000132	2.22e-05	3.32e-08	IL10,IL6,TGFB2,EDN1,TGFB1,IL1B,TNF,IL2,BMP6
GOTERM_MF_DIRECT	transmembrane receptor protein tyrosine kinase activity	6	57	53	19272	4.45e-07	2.69e-05	38.28	0.000134	2.22e-05	1.05e-08	INSR,KDR,TEK,MET,EGFR,IGF1R
GOTERM_MF_DIRECT	enzyme binding	13	57	420	19272	2.3e-09	3.48e-07	10.47	6.96e-07	2.87e-07	2.13e-10	EGR1,JUN,GSTM1,TGFB1,EGFR,AR,MAPK8,CREB1,CASP1,AKT1,CTNNB1,PPARG,TP53
GOTERM_MF_DIRECT	identical protein binding	28	57	1824	19272	9.12e-14	2.75e-11	5.19	2.75e-11	2.27e-11	1.73e-14	CALCA,HSP90AB1,TNF,EGFR,PIK3CG,IGF1R,CASP1,KDR,AKT1,MAPK1,NLRP3,MAPK3,JUN,HSP90AA1,GSTM1,TGFB1,INSR,FOS,MMP9,GFAP,IL6,CREB1,ALB,BAX,PPARG,TEK,MET,TP53
KEGG_PATHWAY	Gap junction	3	56	92	9496	0.0992	0.134	5.53	1	0.0992	0.0169	MAPK1,EGFR,MAPK3
KEGG_PATHWAY	Protein processing in endoplasmic reticulum	4	56	172	9496	0.0774	0.105	3.94	1	0.0774	0.0184	HSP90AA1,MAPK8,HSP90AB1,BAX
KEGG_PATHWAY	p53 signaling pathway	3	56	75	9496	0.0699	0.0957	6.78	1	0.0699	0.00972	CASP3,BAX,TP53
KEGG_PATHWAY	Neuroactive ligand-receptor interaction	6	56	370	9496	0.0621	0.0864	2.75	1	0.0621	0.0211	POMC,CHRM3,EDN1,CALCA,CHRM1,SCT
KEGG_PATHWAY	Hippo signaling pathway	4	56	157	9496	0.0623	0.0864	4.32	1	0.0623	0.0136	TGFB2,TGFB1,CTNNB1,BMP6
KEGG_PATHWAY	Amyotrophic lateral sclerosis	6	56	371	9496	0.0627	0.0864	2.74	1	0.0627	0.0214	NOS2,CASP3,CASP1,BAX,TNF,TP53
KEGG_PATHWAY	Renin secretion	3	56	69	9496	0.0604	0.0848	7.37	1	0.0604	0.00773	EDN1,ACE,CREB1
KEGG_PATHWAY	Amphetamine addiction	3	56	69	9496	0.0604	0.0848	7.37	1	0.0604	0.00773	JUN,CREB1,FOS
KEGG_PATHWAY	Basal cell carcinoma	3	56	63	9496	0.0514	0.073	8.07	1	0.0514	0.00601	BAX,CTNNB1,TP53
KEGG_PATHWAY	Long-term depression	3	56	60	9496	0.0471	0.0673	8.48	1	0.0471	0.00524	MAPK1,IGF1R,MAPK3
KEGG_PATHWAY	Oocyte meiosis	4	56	139	9496	0.0464	0.0668	4.88	1	0.0464	0.00897	AR,MAPK1,IGF1R,MAPK3
KEGG_PATHWAY	Regulation of lipolysis in adipocytes	3	56	59	9496	0.0457	0.0662	8.62	1	0.0457	0.005	PIK3CA,INSR,AKT1
KEGG_PATHWAY	Dopaminergic synapse	4	56	133	9496	0.0416	0.0606	5.1	1	0.0416	0.0077	MAPK8,CREB1,AKT1,FOS
KEGG_PATHWAY	Ovarian steroidogenesis	3	56	52	9496	0.0363	0.0533	9.78	1	0.0363	0.0035	INSR,BMP6,IGF1R
KEGG_PATHWAY	Carbohydrate digestion and absorption	3	56	52	9496	0.0363	0.0533	9.78	1	0.0363	0.0035	PIK3CA,AKT1,LCT
KEGG_PATHWAY	Huntington disease	6	56	311	9496	0.0334	0.0497	3.27	1	0.0334	0.00964	MAPK8,CREB1,CASP3,BAX,PPARG,TP53
KEGG_PATHWAY	Neutrophil extracellular trap formation	5	56	196	9496	0.0265	0.0399	4.33	0.998	0.0265	0.0058	PIK3CA,CASP1,MAPK1,AKT1,MAPK3
KEGG_PATHWAY	Type I diabetes mellitus	3	56	44	9496	0.0267	0.0399	11.56	0.998	0.0267	0.00217	IL1B,TNF,IL2
KEGG_PATHWAY	Axon guidance	5	56	184	9496	0.0216	0.0328	4.61	0.993	0.0216	0.00444	PIK3CA,MAPK1,MET,RHOA,MAPK3
KEGG_PATHWAY	Allograft rejection	3	56	39	9496	0.0213	0.0325	13.04	0.992	0.0213	0.00153	IL10,TNF,IL2
KEGG_PATHWAY	Viral protein interaction with cytokine and cytokine receptor	4	56	100	9496	0.02	0.0308	6.78	0.99	0.02	0.0028	IL10,IL6,TNF,IL2
KEGG_PATHWAY	Fc gamma R-mediated phagocytosis	4	56	99	9496	0.0195	0.0302	6.85	0.988	0.0195	0.0027	PIK3CA,MAPK1,AKT1,MAPK3
KEGG_PATHWAY	Circadian entrainment	4	56	97	9496	0.0185	0.0288	6.99	0.985	0.0185	0.0025	CREB1,MAPK1,FOS,MAPK3
KEGG_PATHWAY	Wnt signaling pathway	5	56	174	9496	0.018	0.0282	4.87	0.983	0.018	0.0035	JUN,MAPK8,CTNNB1,TP53,RHOA
KEGG_PATHWAY	Apoptosis - multiple species	3	56	32	9496	0.0146	0.0231	15.9	0.964	0.0146	0.000854	MAPK8,CASP3,BAX
KEGG_PATHWAY	Antifolate resistance	3	56	30	9496	0.0129	0.0206	16.96	0.947	0.0129	0.000705	IL6,IL1B,TNF
KEGG_PATHWAY	Adrenergic signaling in cardiomyocytes	5	56	154	9496	0.012	0.0192	5.51	0.934	0.012	0.00206	CREB1,MAPK1,AKT1,PIK3CG,MAPK3
KEGG_PATHWAY	Antigen processing and presentation	4	56	82	9496	0.0118	0.019	8.27	0.932	0.0118	0.00135	HSP90AA1,CREB1,HSP90AB1,TNF
KEGG_PATHWAY	Bacterial invasion of epithelial cells	4	56	78	9496	0.0103	0.0167	8.7	0.904	0.0103	0.00112	PIK3CA,CTNNB1,MET,RHOA
KEGG_PATHWAY	Hormone signaling	6	56	219	9496	0.0085	0.0139	4.65	0.855	0.0085	0.00174	POMC,CALCA,PIK3CA,INSR,RHOA,IGF1R
KEGG_PATHWAY	Adipocytokine signaling pathway	4	56	70	9496	0.00765	0.0127	9.69	0.824	0.00765	0.000745	POMC,MAPK8,AKT1,TNF
KEGG_PATHWAY	Arginine biosynthesis	3	56	23	9496	0.00771	0.0127	22.12	0.826	0.00771	0.000316	NOS2,NOS3,GPT
KEGG_PATHWAY	Vascular smooth muscle contraction	5	56	134	9496	0.00742	0.0124	6.33	0.814	0.00742	0.00111	EDN1,CALCA,MAPK1,RHOA,MAPK3
KEGG_PATHWAY	Acute myeloid leukemia	4	56	68	9496	0.00706	0.0119	9.97	0.799	0.00706	0.000668	PIK3CA,MAPK1,AKT1,MAPK3
KEGG_PATHWAY	GnRH secretion	4	56	65	9496	0.00623	0.0106	10.44	0.757	0.00623	0.000562	PIK3CA,MAPK1,AKT1,MAPK3
KEGG_PATHWAY	Longevity regulating pathway - multiple species	4	56	62	9496	0.00546	0.00935	10.94	0.71	0.00546	0.000469	PIK3CA,INSR,AKT1,IGF1R
KEGG_PATHWAY	Chemokine signaling pathway	6	56	193	9496	0.00503	0.00868	5.27	0.68	0.00503	0.00091	PIK3CA,MAPK1,AKT1,RHOA,PIK3CG,MAPK3
KEGG_PATHWAY	Calcium signaling pathway	7	56	254	9496	0.00334	0.00581	4.67	0.53	0.00334	0.000683	CHRM3,CHRM1,NOS2,NOS3,KDR,MET,EGFR
KEGG_PATHWAY	Intestinal immune network for IgA production	4	56	50	9496	0.00297	0.00521	13.57	0.49	0.00297	0.000204	IL10,IL6,TGFB1,IL2
KEGG_PATHWAY	Autophagy - animal	6	56	169	9496	0.00285	0.00504	6.02	0.476	0.00285	0.000452	MAPK8,PIK3CA,MAPK1,AKT1,IGF1R,MAPK3
KEGG_PATHWAY	Graft-versus-host disease	4	56	45	9496	0.0022	0.00391	15.07	0.392	0.0022	0.000135	IL6,IL1B,TNF,IL2
KEGG_PATHWAY	Cushing syndrome	6	56	155	9496	0.00196	0.00351	6.56	0.358	0.00196	0.000284	POMC,CREB1,MAPK1,CTNNB1,EGFR,MAPK3
KEGG_PATHWAY	Cytokine-cytokine receptor interaction	8	56	298	9496	0.00156	0.00282	4.55	0.297	0.00156	0.000328	IL10,IL6,TGFB2,TGFB1,IL1B,TNF,IL2,BMP6
KEGG_PATHWAY	Signaling pathways regulating pluripotency of stem cells	6	56	144	9496	0.00141	0.00258	7.07	0.274	0.00141	0.000191	PIK3CA,MAPK1,CTNNB1,AKT1,IGF1R,MAPK3
KEGG_PATHWAY	Aldosterone-regulated sodium reabsorption	4	56	38	9496	0.00134	0.00247	17.85	0.262	0.00134	6.9e-05	PIK3CA,INSR,MAPK1,MAPK3
KEGG_PATHWAY	Cytosolic DNA-sensing pathway	5	56	83	9496	0.00132	0.00244	10.22	0.258	0.00132	0.000122	IL6,IL1B,CASP3,CASP1,NLRP3
KEGG_PATHWAY	Insulin signaling pathway	6	56	138	9496	0.00117	0.00219	7.37	0.233	0.00117	0.000151	MAPK8,PIK3CA,INSR,MAPK1,AKT1,MAPK3
KEGG_PATHWAY	Epithelial cell signaling in Helicobacter pylori infection	5	56	71	9496	0.000734	0.00138	11.94	0.153	0.000734	5.76e-05	JUN,MAPK8,CASP3,MET,EGFR
KEGG_PATHWAY	Thyroid hormone signaling pathway	6	56	122	9496	0.000671	0.00127	8.34	0.141	0.000671	7.64e-05	PIK3CA,MAPK1,CTNNB1,AKT1,TP53,MAPK3
KEGG_PATHWAY	AMPK signaling pathway	6	56	122	9496	0.000671	0.00127	8.34	0.141	0.000671	7.64e-05	CREB1,PIK3CA,INSR,AKT1,PPARG,IGF1R
KEGG_PATHWAY	Natural killer cell mediated cytotoxicity	6	56	117	9496	0.000555	0.00107	8.7	0.118	0.000555	6.04e-05	PIK3CA,CASP3,MAPK1,TNF,ICAM1,MAPK3
KEGG_PATHWAY	Leukocyte transendothelial migration	6	56	116	9496	0.000533	0.00104	8.77	0.114	0.000533	5.76e-05	PIK3CA,MMP2,CTNNB1,MMP9,RHOA,ICAM1
KEGG_PATHWAY	JAK-STAT signaling pathway	7	56	168	9496	0.000397	0.00078	7.07	0.0858	0.000397	5.35e-05	IL10,IL6,PIK3CA,AKT1,EGFR,IL2,GFAP
KEGG_PATHWAY	Regulation of actin cytoskeleton	8	56	232	9496	0.000355	0.000703	5.85	0.0771	0.000355	5.81e-05	CHRM3,CHRM1,PIK3CA,MAPK1,AKT1,RHOA,EGFR,MAPK3
KEGG_PATHWAY	IgSF CAM signaling	9	56	302	9496	0.000316	0.000632	5.05	0.0689	0.000316	6e-05	MAPK8,PIK3CA,KDR,MAPK1,CTNNB1,AKT1,RHOA,ICAM1,MAPK3
KEGG_PATHWAY	Legionellosis	5	56	56	9496	0.000296	0.000597	15.14	0.0647	0.000296	1.81e-05	IL6,IL1B,CASP3,CASP1,TNF
KEGG_PATHWAY	Melanogenesis	6	56	101	9496	0.000281	0.000573	10.07	0.0616	0.000281	2.63e-05	POMC,EDN1,CREB1,MAPK1,CTNNB1,MAPK3
KEGG_PATHWAY	Hypertrophic cardiomyopathy	6	56	99	9496	0.000256	0.000526	10.28	0.0563	0.000256	2.35e-05	IL6,TGFB2,EDN1,TGFB1,ACE,TNF
KEGG_PATHWAY	Th1 and Th2 cell differentiation	6	56	93	9496	0.000191	0.000396	10.94	0.0423	0.000191	1.64e-05	JUN,MAPK8,MAPK1,FOS,IL2,MAPK3
KEGG_PATHWAY	Small cell lung cancer	6	56	93	9496	0.000191	0.000396	10.94	0.0423	0.000191	1.64e-05	PIK3CA,NOS2,CASP3,BAX,AKT1,TP53
KEGG_PATHWAY	Alcoholic liver disease	7	56	144	9496	0.000172	0.000364	8.24	0.0382	0.000172	1.99e-05	IL6,MAPK8,IL1B,CASP3,CTNNB1,AKT1,TNF
KEGG_PATHWAY	B cell receptor signaling pathway	6	56	91	9496	0.000173	0.000364	11.18	0.0382	0.000173	1.45e-05	JUN,PIK3CA,MAPK1,AKT1,FOS,MAPK3
KEGG_PATHWAY	Transcriptional misregulation in cancer	8	56	201	9496	0.000147	0.000318	6.75	0.0327	0.000147	2.08e-05	IL6,MMP3,BAX,PPARG,TP53,MET,MMP9,IGF1R
KEGG_PATHWAY	Apelin signaling pathway	7	56	140	9496	0.000148	0.000318	8.48	0.0328	0.000148	1.65e-05	EGR1,NOS2,NOS3,MAPK1,AKT1,PIK3CG,MAPK3
KEGG_PATHWAY	MicroRNAs in cancer	10	56	320	9496	8.11e-05	0.000181	5.3	0.0182	8.11e-05	1.47e-05	TGFB2,PIK3CA,CASP3,MAPK1,TP53,MET,MMP9,RHOA,EGFR,MAPK3
KEGG_PATHWAY	Herpes simplex virus 1 infection	8	56	183	9496	8.18e-05	0.000181	7.41	0.0183	8.18e-05	1.05e-05	IL6,PIK3CA,IL1B,CASP3,BAX,AKT1,TNF,TP53
KEGG_PATHWAY	Pathways of neurodegeneration - multiple diseases	12	56	483	9496	8.21e-05	0.000181	4.21	0.0184	8.21e-05	1.88e-05	CHRM3,IL6,MAPK8,CHRM1,NOS2,IL1B,CASP3,BAX,MAPK1,CTNNB1,TNF,MAPK3
KEGG_PATHWAY	Platelet activation	7	56	126	9496	8.25e-05	0.000181	9.42	0.0185	8.25e-05	8.28e-06	PIK3CA,NOS3,MAPK1,AKT1,RHOA,PIK3CG,MAPK3
KEGG_PATHWAY	Growth hormone synthesis, secretion and action	7	56	122	9496	6.89e-05	0.000157	9.73	0.0155	6.89e-05	6.69e-06	MAPK8,CREB1,PIK3CA,MAPK1,AKT1,FOS,MAPK3
KEGG_PATHWAY	African trypanosomiasis	5	56	37	9496	5.77e-05	0.000133	22.92	0.013	5.77e-05	2.24e-06	IL10,IL6,IL1B,TNF,ICAM1
KEGG_PATHWAY	Prolactin signaling pathway	6	56	71	9496	5.27e-05	0.000123	14.33	0.0118	5.27e-05	3.41e-06	MAPK8,PIK3CA,MAPK1,AKT1,FOS,MAPK3
KEGG_PATHWAY	Fc epsilon RI signaling pathway	6	56	69	9496	4.59e-05	0.000108	14.75	0.0103	4.59e-05	2.88e-06	MAPK8,PIK3CA,MAPK1,AKT1,TNF,MAPK3
KEGG_PATHWAY	cGMP-PKG signaling pathway	8	56	166	9496	4.4e-05	0.000105	8.17	0.0099	4.4e-05	5.13e-06	CREB1,NOS3,INSR,MAPK1,AKT1,RHOA,PIK3CG,MAPK3
KEGG_PATHWAY	TGF-beta signaling pathway	7	56	110	9496	3.85e-05	9.26e-05	10.79	0.00866	3.85e-05	3.36e-06	TGFB2,TGFB1,MAPK1,TNF,RHOA,BMP6,MAPK3
KEGG_PATHWAY	Necroptosis	8	56	159	9496	3.34e-05	8.12e-05	8.53	0.00752	3.34e-05	3.72e-06	HSP90AA1,MAPK8,HSP90AB1,IL1B,CASP1,BAX,NLRP3,TNF
KEGG_PATHWAY	mTOR signaling pathway	8	56	158	9496	3.21e-05	7.88e-05	8.59	0.00722	3.21e-05	3.55e-06	PIK3CA,INSR,MAPK1,AKT1,TNF,RHOA,IGF1R,MAPK3
KEGG_PATHWAY	Efferocytosis	8	56	157	9496	3.08e-05	7.65e-05	8.64	0.00694	3.08e-05	3.38e-06	IL10,TGFB1,CREB1,CASP3,CASP1,MAPK1,PPARG,MAPK3
KEGG_PATHWAY	Cellular senescence	8	56	157	9496	3.08e-05	7.65e-05	8.64	0.00694	3.08e-05	3.38e-06	IL6,TGFB2,TGFB1,PIK3CA,MAPK1,AKT1,TP53,MAPK3
KEGG_PATHWAY	Oxytocin signaling pathway	8	56	155	9496	2.84e-05	7.2e-05	8.75	0.00639	2.84e-05	3.07e-06	JUN,NOS3,MAPK1,FOS,RHOA,EGFR,PIK3CG,MAPK3
KEGG_PATHWAY	VEGF signaling pathway	6	56	60	9496	2.32e-05	5.96e-05	16.96	0.00523	2.32e-05	1.25e-06	PIK3CA,NOS3,KDR,MAPK1,AKT1,MAPK3
KEGG_PATHWAY	Phospholipase D signaling pathway	8	56	149	9496	2.2e-05	5.71e-05	9.1	0.00495	2.2e-05	2.29e-06	PIK3CA,INSR,MAPK1,AKT1,RHOA,EGFR,PIK3CG,MAPK3
KEGG_PATHWAY	Viral carcinogenesis	9	56	205	9496	2.1e-05	5.51e-05	7.44	0.00473	2.1e-05	2.69e-06	JUN,CREB1,PIK3CA,CASP3,BAX,MAPK1,TP53,RHOA,MAPK3
KEGG_PATHWAY	Human papillomavirus infection	11	56	333	9496	1.76e-05	4.69e-05	5.6	0.00397	1.76e-05	3.03e-06	CREB1,PIK3CA,CASP3,BAX,MAPK1,CTNNB1,AKT1,TNF,TP53,EGFR,MAPK3
KEGG_PATHWAY	GnRH signaling pathway	7	56	93	9496	1.48e-05	3.98e-05	12.76	0.00333	1.48e-05	1.08e-06	EGR1,JUN,MAPK8,MMP2,MAPK1,EGFR,MAPK3
KEGG_PATHWAY	PD-L1 expression and PD-1 checkpoint pathway in cancer	7	56	90	9496	1.22e-05	3.33e-05	13.19	0.00276	1.22e-05	8.63e-07	JUN,PIK3CA,MAPK1,AKT1,FOS,EGFR,MAPK3
KEGG_PATHWAY	ErbB signaling pathway	7	56	86	9496	9.4e-06	2.59e-05	13.8	0.00212	9.4e-06	6.32e-07	JUN,MAPK8,PIK3CA,MAPK1,AKT1,EGFR,MAPK3
KEGG_PATHWAY	Type II diabetes mellitus	6	56	47	9496	6.9e-06	1.93e-05	21.65	0.00156	6.9e-06	2.85e-07	MAPK8,PIK3CA,INSR,MAPK1,TNF,MAPK3
KEGG_PATHWAY	Chemical carcinogenesis - reactive oxygen species	10	56	227	9496	5.31e-06	1.5e-05	7.47	0.0012	5.31e-06	6.79e-07	JUN,MAPK8,GSTM1,PIK3CA,MAPK1,AKT1,FOS,MET,EGFR,MAPK3
KEGG_PATHWAY	Parathyroid hormone synthesis, secretion and action	8	56	115	9496	3.99e-06	1.14e-05	11.8	0.000902	3.99e-06	3.17e-07	EGR1,CREB1,VDR,MAPK1,FOS,RHOA,EGFR,MAPK3
KEGG_PATHWAY	Prion disease	11	56	278	9496	3.59e-06	1.04e-05	6.71	0.000811	3.59e-06	5.13e-07	EGR1,IL6,MAPK8,CREB1,PIK3CA,IL1B,CASP3,BAX,MAPK1,TNF,MAPK3
KEGG_PATHWAY	Human immunodeficiency virus 1 infection	10	56	214	9496	3.28e-06	9.62e-06	7.92	0.00074	3.28e-06	3.94e-07	JUN,MAPK8,PIK3CA,CASP3,BAX,MAPK1,AKT1,FOS,TNF,MAPK3
KEGG_PATHWAY	Progesterone-mediated oocyte maturation	8	56	111	9496	3.15e-06	9.37e-06	12.22	0.000712	3.15e-06	2.41e-07	HSP90AA1,MAPK8,HSP90AB1,PIK3CA,MAPK1,AKT1,IGF1R,MAPK3
KEGG_PATHWAY	Central carbon metabolism in cancer	7	56	71	9496	3.06e-06	9.22e-06	16.72	0.000691	3.06e-06	1.67e-07	PIK3CA,MAPK1,AKT1,TP53,MET,EGFR,MAPK3
KEGG_PATHWAY	Insulin resistance	8	56	109	9496	2.79e-06	8.52e-06	12.45	0.00063	2.79e-06	2.09e-07	IL6,MAPK8,CREB1,PIK3CA,NOS3,INSR,AKT1,TNF
KEGG_PATHWAY	Epstein-Barr virus infection	10	56	205	9496	2.3e-06	7.12e-06	8.27	0.000519	2.3e-06	2.65e-07	IL6,JUN,MAPK8,PIK3CA,CASP3,BAX,AKT1,TNF,TP53,ICAM1
KEGG_PATHWAY	Diabetic cardiomyopathy	10	56	205	9496	2.3e-06	7.12e-06	8.27	0.000519	2.3e-06	2.65e-07	TGFB2,MAPK8,TGFB1,ACE,PIK3CA,NOS3,MMP2,INSR,AKT1,MMP9
KEGG_PATHWAY	Thyroid cancer	6	56	37	9496	2.05e-06	6.52e-06	27.5	0.000463	2.05e-06	6.45e-08	BAX,MAPK1,CTNNB1,PPARG,TP53,MAPK3
KEGG_PATHWAY	Choline metabolism in cancer	8	56	99	9496	1.46e-06	4.7e-06	13.7	0.000329	1.46e-06	9.86e-08	JUN,MAPK8,PIK3CA,MAPK1,AKT1,FOS,EGFR,MAPK3
KEGG_PATHWAY	Adherens junction	8	56	93	9496	9.52e-07	3.12e-06	14.59	0.000215	9.52e-07	6.03e-08	INSR,MAPK1,CTNNB1,MET,RHOA,EGFR,IGF1R,MAPK3
KEGG_PATHWAY	Longevity regulating pathway	8	56	90	9496	7.61e-07	2.53e-06	15.07	0.000172	7.61e-07	4.65e-08	CREB1,PIK3CA,INSR,BAX,AKT1,PPARG,TP53,IGF1R
KEGG_PATHWAY	Neurotrophin signaling pathway	9	56	120	9496	3.81e-07	1.29e-06	12.72	8.62e-05	3.81e-07	2.79e-08	JUN,MAPK8,PIK3CA,BAX,MAPK1,AKT1,TP53,RHOA,MAPK3
KEGG_PATHWAY	Cholinergic synapse	9	56	116	9496	2.93e-07	1e-06	13.16	6.63e-05	2.98e-07	2.07e-08	CHRM3,CHRM1,CREB1,PIK3CA,MAPK1,AKT1,FOS,PIK3CG,MAPK3
KEGG_PATHWAY	Hepatitis C	10	56	159	9496	2.71e-07	9.44e-07	10.66	6.13e-05	2.8e-07	2.4e-08	PIK3CA,CASP3,BAX,MAPK1,CTNNB1,AKT1,TNF,TP53,EGFR,MAPK3
KEGG_PATHWAY	Chronic myeloid leukemia	8	56	77	9496	2.59e-07	9.16e-07	17.62	5.86e-05	2.72e-07	1.34e-08	TGFB2,TGFB1,PIK3CA,BAX,MAPK1,AKT1,TP53,MAPK3
KEGG_PATHWAY	Glioma	8	56	76	9496	2.37e-07	8.64e-07	17.85	5.35e-05	2.56e-07	1.21e-08	PIK3CA,BAX,MAPK1,AKT1,TP53,EGFR,IGF1R,MAPK3
KEGG_PATHWAY	Alzheimer disease	14	56	391	9496	2.41e-07	8.64e-07	6.07	5.44e-05	2.56e-07	3.82e-08	CHRM3,CHRM1,NOS2,INSR,TNF,IL6,MAPK8,PIK3CA,IL1B,CASP3,AKT1,MAPK1,CTNNB1,MAPK3
KEGG_PATHWAY	Non-small cell lung cancer	8	56	73	9496	1.79e-07	6.63e-07	18.58	4.04e-05	1.97e-07	8.71e-09	PIK3CA,BAX,MAPK1,AKT1,TP53,MET,EGFR,MAPK3
KEGG_PATHWAY	Renal cell carcinoma	8	56	70	9496	1.33e-07	5.03e-07	19.38	3.02e-05	1.49e-07	6.2e-09	TGFB2,JUN,TGFB1,PIK3CA,MAPK1,AKT1,MET,MAPK3
KEGG_PATHWAY	Amoebiasis	9	56	103	9496	1.16e-07	4.46e-07	14.82	2.63e-05	1.32e-07	7.24e-09	IL10,IL6,TGFB2,TGFB1,PIK3CA,NOS2,IL1B,CASP3,TNF
KEGG_PATHWAY	Bladder cancer	7	56	41	9496	1.1e-07	4.28e-07	28.95	2.48e-05	1.27e-07	3.24e-09	MMP1,MMP2,MAPK1,TP53,MMP9,EGFR,MAPK3
KEGG_PATHWAY	Ras signaling pathway	12	56	238	9496	8.8e-08	3.5e-07	8.55	1.99e-05	1.04e-07	9.8e-09	MAPK8,PIK3CA,INSR,KDR,MAPK1,AKT1,TEK,MET,RHOA,EGFR,IGF1R,MAPK3
KEGG_PATHWAY	Inflammatory bowel disease	8	56	66	9496	8.82e-08	3.5e-07	20.55	1.99e-05	1.04e-07	3.84e-09	IL10,IL6,TGFB2,JUN,TGFB1,IL1B,TNF,IL2
KEGG_PATHWAY	cAMP signaling pathway	12	56	226	9496	5.18e-08	2.13e-07	9	1.17e-05	6.31e-08	5.47e-09	POMC,EDN1,JUN,MAPK8,CHRM1,CREB1,PIK3CA,MAPK1,AKT1,FOS,RHOA,MAPK3
KEGG_PATHWAY	Endometrial cancer	8	56	59	9496	3.99e-08	1.67e-07	22.99	9.01e-06	4.95e-08	1.53e-09	PIK3CA,BAX,MAPK1,CTNNB1,AKT1,TP53,EGFR,MAPK3
KEGG_PATHWAY	Sphingolipid signaling pathway	10	56	122	9496	2.74e-08	1.17e-07	13.9	6.19e-06	3.46e-08	1.83e-09	MAPK8,PIK3CA,NOS3,BAX,MAPK1,AKT1,TNF,TP53,RHOA,MAPK3
KEGG_PATHWAY	Rap1 signaling pathway	12	56	212	9496	2.68e-08	1.16e-07	9.6	6.06e-06	3.45e-08	2.64e-09	PIK3CA,INSR,KDR,MAPK1,CTNNB1,AKT1,TEK,MET,RHOA,EGFR,IGF1R,MAPK3
KEGG_PATHWAY	Focal adhesion	12	56	203	9496	1.71e-08	7.57e-08	10.02	3.86e-06	2.24e-08	1.61e-09	JUN,MAPK8,PIK3CA,KDR,MAPK1,CTNNB1,AKT1,MET,RHOA,EGFR,IGF1R,MAPK3
KEGG_PATHWAY	Malaria	8	56	50	9496	1.21e-08	5.49e-08	27.13	2.75e-06	1.63e-08	3.86e-10	IL10,IL6,TGFB2,TGFB1,IL1B,TNF,MET,ICAM1
KEGG_PATHWAY	Gastric cancer	11	56	150	9496	1.14e-08	5.26e-08	12.44	2.58e-06	1.56e-08	8.55e-10	TGFB2,TGFB1,PIK3CA,BAX,MAPK1,CTNNB1,AKT1,TP53,MET,EGFR,MAPK3
KEGG_PATHWAY	Breast cancer	11	56	148	9496	1e-08	4.78e-08	12.6	2.26e-06	1.42e-08	7.4e-10	JUN,PIK3CA,BAX,MAPK1,CTNNB1,AKT1,FOS,TP53,EGFR,IGF1R,MAPK3
KEGG_PATHWAY	Toll-like receptor signaling pathway	10	56	109	9496	1.01e-08	4.78e-08	15.56	2.29e-06	1.42e-08	5.99e-10	IL6,JUN,MAPK8,PIK3CA,IL1B,MAPK1,AKT1,FOS,TNF,MAPK3
KEGG_PATHWAY	Platinum drug resistance	9	56	75	9496	9.34e-09	4.59e-08	20.35	2.11e-06	1.36e-08	4.11e-10	GSTM1,PIK3CA,CASP3,GSTP1,BAX,MAPK1,AKT1,TP53,MAPK3
KEGG_PATHWAY	NOD-like receptor signaling pathway	12	56	189	9496	8.1e-09	4.07e-08	10.77	1.83e-06	1.21e-08	7.08e-10	IL6,HSP90AA1,JUN,MAPK8,HSP90AB1,IL1B,CASP1,NLRP3,MAPK1,TNF,RHOA,MAPK3
KEGG_PATHWAY	Melanoma	9	56	73	9496	7.51e-09	3.86e-08	20.91	1.7e-06	1.14e-08	3.2e-10	PIK3CA,BAX,MAPK1,AKT1,TP53,MET,EGFR,IGF1R,MAPK3
KEGG_PATHWAY	Measles	11	56	139	9496	5.44e-09	2.86e-08	13.42	1.23e-06	8.48e-09	3.77e-10	IL6,JUN,MAPK8,PIK3CA,IL1B,CASP3,BAX,AKT1,FOS,TP53,IL2
KEGG_PATHWAY	Apoptosis	11	56	137	9496	4.73e-09	2.54e-08	13.62	1.07e-06	7.54e-09	3.22e-10	JUN,MAPK8,PIK3CA,CASP3,BAX,MAPK1,AKT1,FOS,TNF,TP53,MAPK3
KEGG_PATHWAY	Influenza A	12	56	173	9496	3.19e-09	1.76e-08	11.76	7.21e-07	5.21e-09	2.54e-10	IL6,PIK3CA,IL1B,CASP3,CASP1,BAX,NLRP3,MAPK1,AKT1,TNF,ICAM1,MAPK3
KEGG_PATHWAY	Chemical carcinogenesis - receptor activation	13	56	217	9496	2.76e-09	1.56e-08	10.16	6.25e-07	4.63e-09	2.57e-10	JUN,HSP90AA1,GSTM1,HSP90AB1,VDR,FOS,EGFR,AR,CREB1,PIK3CA,AKT1,MAPK1,MAPK3
KEGG_PATHWAY	T cell receptor signaling pathway	11	56	122	9496	1.52e-09	8.79e-09	15.29	3.43e-07	2.61e-09	9.12e-11	IL10,JUN,MAPK8,PIK3CA,MAPK1,AKT1,FOS,TNF,RHOA,IL2,MAPK3
KEGG_PATHWAY	Shigellosis	14	56	253	9496	1.34e-09	7.99e-09	9.38	3.04e-07	2.37e-09	1.36e-10	JUN,TNF,RHOA,EGFR,MAPK8,PIK3CA,IL1B,CASP1,BAX,AKT1,NLRP3,MAPK1,TP53,MAPK3
KEGG_PATHWAY	Pathogenic Escherichia coli infection	13	56	203	9496	1.29e-09	7.88e-09	10.86	2.91e-07	2.34e-09	1.12e-10	JUN,FOS,TNF,RHOA,IL6,MAPK8,IL1B,CASP3,CASP1,BAX,NLRP3,MAPK1,MAPK3
KEGG_PATHWAY	Toxoplasmosis	11	56	112	9496	6.51e-10	4.08e-09	16.65	1.47e-07	1.21e-09	3.56e-11	IL10,TGFB2,MAPK8,TGFB1,NOS2,CASP3,MAPK1,AKT1,TNF,PIK3CG,MAPK3
KEGG_PATHWAY	EGFR tyrosine kinase inhibitor resistance	10	56	80	9496	6.27e-10	4.05e-09	21.2	1.42e-07	1.2e-09	2.63e-11	IL6,PIK3CA,KDR,BAX,MAPK1,AKT1,MET,EGFR,IGF1R,MAPK3
KEGG_PATHWAY	Leishmaniasis	10	56	79	9496	5.59e-10	3.71e-09	21.46	1.26e-07	1.1e-09	2.31e-11	IL10,TGFB2,JUN,TGFB1,NOS2,IL1B,MAPK1,FOS,TNF,MAPK3
KEGG_PATHWAY	Th17 cell differentiation	11	56	109	9496	4.96e-10	3.4e-09	17.11	1.12e-07	1.01e-09	2.64e-11	IL6,HSP90AA1,JUN,MAPK8,TGFB1,HSP90AB1,IL1B,MAPK1,FOS,IL2,MAPK3
KEGG_PATHWAY	Pancreatic cancer	10	56	77	9496	4.42e-10	3.12e-09	22.02	9.98e-08	9.25e-10	1.78e-11	TGFB2,MAPK8,TGFB1,PIK3CA,BAX,MAPK1,AKT1,TP53,EGFR,MAPK3
KEGG_PATHWAY	Human cytomegalovirus infection	14	56	227	9496	3.53e-10	2.57e-09	10.46	7.97e-08	7.62e-10	3.18e-11	TNF,RHOA,EGFR,IL6,CREB1,PIK3CA,IL1B,CASP3,BAX,AKT1,MAPK1,CTNNB1,TP53,MAPK3
KEGG_PATHWAY	FoxO signaling pathway	12	56	133	9496	1.9e-10	1.43e-09	15.3	4.29e-08	4.24e-10	1.14e-11	IL10,IL6,TGFB2,MAPK8,TGFB1,PIK3CA,INSR,MAPK1,AKT1,EGFR,IGF1R,MAPK3
KEGG_PATHWAY	Rheumatoid arthritis	11	56	95	9496	1.25e-10	9.75e-10	19.63	2.83e-08	2.89e-10	5.71e-12	IL6,TGFB2,JUN,TGFB1,MMP1,IL1B,MMP3,FOS,TEK,TNF,ICAM1
KEGG_PATHWAY	Non-alcoholic fatty liver disease	13	56	157	9496	6.5e-11	5.25e-10	14.04	1.47e-08	1.56e-10	4.28e-12	JUN,TGFB1,INSR,FOS,TNF,IL6,MAPK8,PIK3CA,IL1B,CASP3,BAX,AKT1,PPARG
KEGG_PATHWAY	HIF-1 signaling pathway	12	56	110	9496	2.37e-11	1.98e-10	18.5	5.35e-09	5.88e-11	1.16e-12	IL6,EDN1,PIK3CA,NOS2,NOS3,INSR,MAPK1,AKT1,TEK,EGFR,IGF1R,MAPK3
KEGG_PATHWAY	Osteoclast differentiation	13	56	143	9496	2.15e-11	1.87e-10	15.42	4.87e-09	5.55e-11	1.28e-12	TGFB2,JUN,TGFB1,FOS,TNF,MAPK8,CREB1,PIK3CA,IL1B,AKT1,MAPK1,PPARG,MAPK3
KEGG_PATHWAY	Hepatocellular carcinoma	14	56	170	9496	9.25e-12	8.36e-11	13.96	2.09e-09	2.48e-11	6.13e-13	TGFB2,GSTM1,TGFB1,GSTP1,EGFR,IGF1R,PIK3CA,BAX,AKT1,MAPK1,CTNNB1,MET,TP53,MAPK3
KEGG_PATHWAY	Kaposi sarcoma-associated herpesvirus infection	15	56	196	9496	3.32e-12	3.12e-11	12.98	7.49e-10	9.26e-12	2.38e-13	JUN,FOS,PIK3CG,ICAM1,IL6,MAPK8,CREB1,PIK3CA,CASP3,BAX,AKT1,MAPK1,CTNNB1,TP53,MAPK3
KEGG_PATHWAY	Coronavirus disease - COVID-19	16	56	238	9496	3.04e-12	2.99e-11	11.4	6.87e-10	8.86e-12	2.5e-13	JUN,ACE,MMP1,MMP3,FOS,TNF,EGFR,IL2,IL6,MAPK8,PIK3CA,IL1B,CASP1,NLRP3,MAPK1,MAPK3
KEGG_PATHWAY	PI3K-Akt signaling pathway	19	56	362	9496	7.55e-13	7.75e-12	8.9	1.71e-10	2.3e-12	8.07e-14	HSP90AA1,CHRM1,HSP90AB1,NOS3,INSR,EGFR,IL2,PIK3CG,IGF1R,IL6,CREB1,PIK3CA,KDR,AKT1,MAPK1,TEK,MET,TP53,MAPK3
KEGG_PATHWAY	Estrogen signaling pathway	14	56	139	9496	6.89e-13	7.42e-12	17.08	1.56e-10	2.2e-12	3.67e-14	JUN,HSP90AA1,HSP90AB1,NOS3,MMP2,FOS,MMP9,EGFR,POMC,CREB1,PIK3CA,AKT1,MAPK1,MAPK3
KEGG_PATHWAY	MAPK signaling pathway	18	56	300	9496	4.58e-13	5.17e-12	10.17	1.03e-10	1.53e-12	4.25e-14	TGFB2,JUN,TGFB1,INSR,FOS,TNF,EGFR,IGF1R,MAPK8,IL1B,CASP3,KDR,AKT1,MAPK1,TEK,MET,TP53,MAPK3
KEGG_PATHWAY	Endocrine resistance	13	56	99	9496	2.52e-13	3e-12	22.27	5.7e-11	8.9e-13	1e-14	JUN,MMP2,FOS,MMP9,EGFR,IGF1R,MAPK8,PIK3CA,BAX,AKT1,MAPK1,TP53,MAPK3
KEGG_PATHWAY	Human T-cell leukemia virus 1 infection	17	56	224	9496	7.09e-14	8.9e-13	12.87	1.6e-11	2.64e-13	5.1e-15	EGR1,TGFB2,JUN,TGFB1,FOS,TNF,IL2,ICAM1,IL6,MAPK8,CREB1,PIK3CA,BAX,AKT1,MAPK1,TP53,MAPK3
KEGG_PATHWAY	Tuberculosis	16	56	182	9496	5.91e-14	7.86e-13	14.91	1.33e-11	2.33e-13	3.6e-15	IL10,TGFB2,TGFB1,NOS2,VDR,TNF,RHOA,IL6,MAPK8,CREB1,IL1B,CASP3,BAX,AKT1,MAPK1,MAPK3
KEGG_PATHWAY	Yersinia infection	15	56	138	9496	2.51e-14	3.55e-13	18.43	5.67e-12	1.05e-13	1.19e-15	IL10,JUN,FOS,TNF,RHOA,IL2,IL6,MAPK8,PIK3CA,IL1B,CASP1,AKT1,NLRP3,MAPK1,MAPK3
KEGG_PATHWAY	Proteoglycans in cancer	17	56	204	9496	1.63e-14	2.57e-13	14.13	3.69e-12	7.63e-14	1.02e-15	TGFB2,TGFB1,MMP2,TNF,MMP9,RHOA,EGFR,IGF1R,PIK3CA,CASP3,KDR,AKT1,MAPK1,CTNNB1,MET,TP53,MAPK3
KEGG_PATHWAY	C-type lectin receptor signaling pathway	14	56	105	9496	1.71e-14	2.57e-13	22.61	3.86e-12	7.63e-14	6.44e-16	IL10,JUN,TNF,RHOA,IL2,IL6,MAPK8,PIK3CA,IL1B,CASP1,AKT1,NLRP3,MAPK1,MAPK3
KEGG_PATHWAY	Hepatitis B	16	56	163	9496	1.14e-14	1.97e-13	16.65	2.56e-12	5.85e-14	5.98e-16	TGFB2,JUN,TGFB1,FOS,TNF,MMP9,IL6,MAPK8,CREB1,PIK3CA,CASP3,BAX,AKT1,MAPK1,TP53,MAPK3
KEGG_PATHWAY	IL-17 signaling pathway	14	56	95	9496	4.43e-15	8.35e-14	24.99	1e-12	2.47e-14	1.5e-16	JUN,HSP90AA1,HSP90AB1,MMP1,MMP3,FOS,TNF,MMP9,IL6,MAPK8,IL1B,CASP3,MAPK1,MAPK3
KEGG_PATHWAY	Salmonella infection	19	56	251	9496	1.35e-15	2.77e-14	12.84	3.01e-13	8.21e-15	8.99e-17	JUN,HSP90AA1,HSP90AB1,FOS,TNF,RHOA,PIK3CG,IL6,MAPK8,PIK3CA,IL1B,CASP3,CASP1,BAX,AKT1,NLRP3,MAPK1,CTNNB1,MAPK3
KEGG_PATHWAY	Prostate cancer	15	56	106	9496	5.6e-16	1.27e-14	24	1.25e-13	3.75e-15	2.04e-17	HSP90AA1,HSP90AB1,GSTP1,MMP3,MMP9,EGFR,IGF1R,AR,CREB1,PIK3CA,AKT1,MAPK1,CTNNB1,TP53,MAPK3
KEGG_PATHWAY	Relaxin signaling pathway	16	56	130	9496	3.54e-16	8.9e-15	20.87	7.53e-14	2.64e-15	1.51e-17	JUN,EDN1,TGFB1,NOS2,NOS3,MMP1,MMP2,FOS,MMP9,EGFR,MAPK8,CREB1,PIK3CA,AKT1,MAPK1,MAPK3
KEGG_PATHWAY	Pertussis	14	56	78	9496	2.95e-16	8.32e-15	30.44	7.53e-14	2.47e-15	8.11e-18	IL10,JUN,NOS2,FOS,TNF,RHOA,IL6,MAPK8,IL1B,CASP3,CASP1,NLRP3,MAPK1,MAPK3
KEGG_PATHWAY	TNF signaling pathway	16	56	119	9496	9.09e-17	2.94e-15	22.8	2.51e-14	8.7e-16	3.51e-18	JUN,EDN1,MMP3,FOS,TNF,MMP9,ICAM1,IL6,MAPK8,CREB1,PIK3CA,IL1B,CASP3,AKT1,MAPK1,MAPK3
KEGG_PATHWAY	Colorectal cancer	15	56	87	9496	3.11e-17	1.17e-15	29.24	7.03e-15	3.47e-16	8.98e-19	TGFB2,JUN,TGFB1,FOS,RHOA,EGFR,MAPK8,PIK3CA,CASP3,BAX,AKT1,MAPK1,CTNNB1,TP53,MAPK3
KEGG_PATHWAY	Chagas disease	16	56	103	9496	9.6e-18	4.34e-16	26.34	2.17e-15	1.29e-16	3.13e-19	IL10,TGFB2,JUN,TGFB1,ACE,NOS2,FOS,TNF,IL2,IL6,MAPK8,PIK3CA,IL1B,AKT1,MAPK1,MAPK3
KEGG_PATHWAY	AGE-RAGE signaling pathway in diabetic complications	18	56	101	9496	3.38e-21	1.91e-19	30.22	7.64e-19	5.66e-20	9.36e-23	EGR1,TGFB2,JUN,EDN1,TGFB1,NOS3,MMP2,TNF,ICAM1,IL6,MAPK8,PIK3CA,IL1B,CASP3,BAX,AKT1,MAPK1,MAPK3
KEGG_PATHWAY	Fluid shear stress and atherosclerosis	20	56	142	9496	1.06e-21	7.96e-20	23.88	2.39e-19	2.36e-20	3.86e-23	JUN,EDN1,HSP90AA1,GSTM1,HSP90AB1,NOS3,GSTP1,MMP2,FOS,TNF,MMP9,RHOA,ICAM1,MAPK8,PIK3CA,IL1B,KDR,AKT1,CTNNB1,TP53
KEGG_PATHWAY	Pathways in cancer	30	56	533	9496	2.19e-22	2.48e-20	9.54	4.96e-20	7.35e-21	2.19e-23	HSP90AB1,GSTP1,EGFR,IGF1R,MAPK8,CASP3,AKT1,MAPK1,MAPK3,TGFB2,JUN,EDN1,HSP90AA1,GSTM1,TGFB1,NOS2,MMP1,MMP2,FOS,MMP9,RHOA,IL2,AR,IL6,PIK3CA,BAX,CTNNB1,PPARG,MET,TP53
KEGG_PATHWAY	Lipid and atherosclerosis	24	56	216	9496	4.76e-24	1.08e-21	18.84	1.08e-21	3.19e-22	2.27e-25	JUN,HSP90AA1,HSP90AB1,NOS3,MMP1,MMP3,FOS,TNF,MMP9,RHOA,ICAM1,IL6,MAPK8,PIK3CA,IL1B,CASP3,CASP1,BAX,AKT1,NLRP3,MAPK1,PPARG,TP53,MAPK3

## Sheet: Table S7
Table S7. GeneMANIA‑expanded functional association network genes for Class II targets.
AKR1B1
AKR1B15
RBKS
AKR1B10
AKR1E2
SORD
AKR1A1
EHD3
EHD1
GSK3B
PINK1
BAZ2A
SMARCA5
USP21
TTF1
BEND3
HMGA2
BAZ1B
H4-16
SIRT7
FBL
H2AZ1
CBS
CTH
AHCY
CBX4
CBSL
USF2
CERT1
SRR
PIAS1
SDSL
SDS
CDC42
ARHGDIA
IQGAP3
PAK1
TNK2
MAP2K3
CDC42SE2
BAIAP2
DOCK11
ARHGEF6
ABCA1
CDK2
CCNB2
CCNE1
CCNB1
CCNE2
CDKN1A
CKS1B
CCNA2
CCNA1
CDKN3
CHRM2
RGS2
GNA14
CHRM3
PKN3
SH3GL2
PKN2
ARMCX5-GPRASP2
GNA15
SH3GL1
GPRASP1
EZR
ERBB2
PRKCQ
L1CAM
RDX
STK26
CLIC5
SLC12A2
FADD
MSN
ACTN1
GLRA1
GLRB
GPHN
NDRG3
CHRNE
SHOX
GABRQ
GLRA2
FNTB
GABRA3
SRC
GRIN2B
GRIN1
PRKN
GRIN2A
DLG4
CAPN1
CAMK2A
CAMK2D
GRIN3A
GRIA1
GRIA2
KCNQ2
KCNQ3
KCNQ1
TRPC5
TRPC4
TRPC3
TRPV4
TRPC6
GOLM1
ANXA6
ANK2
KIF11
KIF5A
PI4K2A
KIF23
KIFC1
CENPE
DCTN1
KIF14
NEK6
KIF4A
KIF9
OAT
OTC
THNSL2
SLC25A2
SLC25A15
SGPL1
ASL
CTSA
PDHA1
HSD17B10
DDX49
PDE10A
PDE5A
GUCY1A2
GUCY1A1
GUCY1B1
KCNH5
PHYHIPL
CSN1S1
PDE1B
PDE11A
PDE7B
PDE6C
PDE2A
PDE6B
PIK3R1
PIK3CA
PIK3CB
JAK2
CRK
IRS2
PIK3CD
AKT1
THRA
IRS1
PIK3R2
CHRM5
OR3A1
AP3D1
RGS7
HTR2C
CHRM1
CHRM4
DRD2
ADORA2A
NCS1
FLNA
PAWR
SLC6A3
GNAZ
KCNJ6
KCNJ5
KCNJ3
SH3KBP1
DUT
TYMS
GDI2
KLHL20
STAT3
PPARA
LEMD3
KDM3A
DUSP1
ANP32A
TGIF2
ST14
SPINT1
PDGFC
F2RL1
IGFBP7
HGF
CLDN7
INAVA
RGS16
CDCP1
CDH1

## Sheet: Table S8
Table S8. GO biological process enrichment for the GeneMANIA‑expanded Class II functional association network
Category	Term	Count	List Total	Pop Hits	Pop Total	P Value	Benjamini	Fold Enrichment	Bonferroni	FDR	Fisher Exact	User Ids
GOTERM_BP_DIRECT	monoatomic ion transmembrane transport	26	191	413	19512	3.16e-13	6.53e-10	6.43	6.52e-10	6.18e-10	4.64e-14	GRIA1,GRIA2,CLIC5,GLRA1,GRIN2A,GLRA2,CHRNE,ANXA6,KCNJ3,GABRQ,KCNJ5,KCNJ6,TRPC5,TRPC6,KCNH5,TRPC3,TRPC4,GABRA3,GRIN2B,GRIN1,GRIN3A,GLRB,KCNQ1,TRPV4,KCNQ2,KCNQ3
GOTERM_BP_DIRECT	chemical synaptic transmission	19	191	242	19512	2.73e-11	2.81e-08	8.02	5.65e-08	2.66e-08	3.17e-12	CHRM2,GRIA1,CHRM3,GRIA2,CHRM1,CHRM4,CHRM5,HTR2C,GRIN2B,GRIN1,GLRA1,GRIN2A,GLRB,DLG4,CHRNE,KCNQ2,KIF5A,KCNQ3,PDE7B
GOTERM_BP_DIRECT	signal transduction	55	191	2168	19512	4.07e-11	2.81e-08	2.59	8.42e-08	2.66e-08	1.54e-11	CHRM2,CHRM3,CHRM1,IRS1,CHRM4,GDI2,CHRM5,HTR2C,PIK3CD,IRS2,PIK3CB,AKT1,JAK2,SH3GL2,SH3GL1,MAP2K3,GUCY1A2,DUSP1,HGF,ANK2,THNSL2,ADORA2A,PDE5A,OR3A1,GRIA1,GRIA2,GNAZ,NDRG3,PDE1B,SRC,PKN3,PIK3R2,PIK3R1,CDC42,GNA14,GNA15,PDE11A,CHRNE,ERBB2,PDE6C,IGFBP7,PDE6B,FADD,DRD2,CERT1,GABRQ,TNK2,PDE2A,STAT3,PDE10A,DLG4,CDK2,F2RL1,PKN2,PDE7B
GOTERM_BP_DIRECT	G1/S transition of mitotic cell cycle	13	191	88	19512	5.52e-11	2.85e-08	15.09	1.14e-07	2.7e-08	3.18e-12	GSK3B,CDKN1A,CAMK2A,IQGAP3,PIAS1,CCNA2,CCNA1,CCNB2,CCNB1,CCNE2,CCNE1,CDK2,CDKN3
GOTERM_BP_DIRECT	phosphatidylinositol 3-kinase/protein kinase B signal transduction	12	191	94	19512	1.91e-09	6.62e-07	13.04	3.95e-06	6.27e-07	1.3e-10	GSK3B,PIK3CA,IRS1,ERBB2,STAT3,PIK3CD,AKT1,PIK3R2,PIK3CB,SIRT7,PIK3R1,DRD2
GOTERM_BP_DIRECT	excitatory postsynaptic potential	11	191	72	19512	1.92e-09	6.62e-07	15.61	3.97e-06	6.27e-07	1.06e-10	GSK3B,GLRA1,GLRA2,GRIN2A,ADORA2A,GLRB,CHRNE,AKT1,DRD2,GRIN2B,GRIN1
GOTERM_BP_DIRECT	regulation of postsynaptic membrane potential	10	191	59	19512	5.38e-09	1.59e-06	17.31	1.11e-05	1.5e-06	2.64e-10	GRIA1,GRIA2,GLRA2,GRIN2A,CHRM1,GRIN3A,GLRB,CHRNE,GABRA3,RGS7
GOTERM_BP_DIRECT	negative regulation of cAMP/PKA signal transduction	8	191	28	19512	7.4e-09	1.91e-06	29.19	1.53e-05	1.81e-06	1.91e-10	PDE11A,PDE10A,PDE1B,PDE2A,PDE6C,PDE6B,PDE5A,PDE7B
GOTERM_BP_DIRECT	monoatomic ion transport	26	191	672	19512	9.43e-09	2.17e-06	3.95	1.95e-05	2.05e-06	2.3e-09	GRIA1,GRIA2,CLIC5,GLRA1,GRIN2A,GLRA2,CHRNE,KCNJ3,GABRQ,SLC12A2,KCNJ5,KCNJ6,TRPC5,TRPC6,KCNH5,TRPC3,TRPC4,GABRA3,GRIN2B,GRIN1,GRIN3A,GLRB,KCNQ1,TRPV4,KCNQ2,KCNQ3
GOTERM_BP_DIRECT	negative regulation of apoptotic process	21	191	543	19512	3.73e-07	7.71e-05	3.95	0.00077	7.3e-05	9.06e-08	GSK3B,CBX4,DUSP1,SRC,HGF,KIF14,AKR1A1,AKR1B1,HMGA2,PIK3R1,PIAS1,KLHL20,PINK1,CBS,ARHGDIA,CTH,ERBB2,FLNA,AKT1,PRKCQ,JAK2
GOTERM_BP_DIRECT	intracellular signal transduction	20	191	501	19512	4.78e-07	8.99e-05	4.08	0.000988	8.52e-05	1.13e-07	MAP2K3,GUCY1A2,GSK3B,GUCY1A1,GUCY1B1,ANP32A,DUSP1,PKN3,SRC,HMGA2,PAK1,PINK1,STK26,ERBB2,AKT1,PKN2,PRKCQ,JAK2,DRD2,RGS7
GOTERM_BP_DIRECT	adenylate cyclase-inhibiting G protein-coupled acetylcholine receptor signaling pathway	5	191	8	19512	5.91e-07	0.000102	63.85	0.00122	9.66e-05	4.66e-09	CHRM2,CHRM3,CHRM1,CHRM4,CHRM5
GOTERM_BP_DIRECT	response to ethanol	10	191	112	19512	1.51e-06	0.00024	9.12	0.00312	0.000227	1.52e-07	GRIA1,GRIN2A,RGS2,GRIN3A,STAT3,DRD2,PPARA,GRIN2B,SLC6A3,GRIN1
GOTERM_BP_DIRECT	protein phosphorylation	14	191	261	19512	1.77e-06	0.000261	5.48	0.00365	0.000248	3.06e-07	GSK3B,CAMK2D,PKN3,NEK6,CAMK2A,PIK3CD,PINK1,CCNE1,STK26,ERBB2,CDK2,AKT1,PKN2,PRKCQ
GOTERM_BP_DIRECT	modulation of chemical synaptic transmission	10	191	123	19512	3.3e-06	0.000455	8.31	0.00679	0.000431	3.67e-07	GRIA1,PRKN,GRIA2,GLRA2,GRIN2A,GRIN3A,STAT3,JAK2,DRD2,BAIAP2
GOTERM_BP_DIRECT	ionotropic glutamate receptor signaling pathway	6	191	26	19512	4.63e-06	0.000569	23.57	0.00952	0.000539	1.59e-07	GRIA1,GRIA2,GRIN2A,GRIN3A,GRIN2B,GRIN1
GOTERM_BP_DIRECT	synaptic transmission, glutamatergic	7	191	45	19512	4.68e-06	0.000569	15.89	0.00962	0.000539	2.56e-07	GRIA1,PRKN,GRIA2,GRIN2A,GRIN3A,ADORA2A,GRIN2B
GOTERM_BP_DIRECT	cell division	17	191	433	19512	5.53e-06	0.000635	4.01	0.0114	0.000602	1.32e-06	DCTN1,NEK6,KIF14,HMGA2,KIF23,KIF11,CKS1B,CCNA2,CCNA1,CENPE,CCNB2,CCNB1,CCNE2,CCNE1,KIFC1,CDK2,PKN2
GOTERM_BP_DIRECT	G protein-coupled acetylcholine receptor signaling pathway	5	191	15	19512	1.09e-05	0.00119	34.05	0.0223	0.00113	2.37e-07	CHRM2,CHRM3,CHRM1,CHRM4,CHRM5
GOTERM_BP_DIRECT	insulin receptor signaling pathway	8	191	80	19512	1.3e-05	0.00134	10.22	0.0264	0.00127	1.16e-06	GSK3B,PIK3CA,IRS1,AKT1,PIK3R2,IRS2,PIK3R1,BAIAP2
GOTERM_BP_DIRECT	positive regulation of excitatory postsynaptic potential	6	191	34	19512	1.84e-05	0.00181	18.03	0.0373	0.00171	8.71e-07	GRIA1,GRIN2A,DLG4,BAIAP2,GRIN2B,GRIN1
GOTERM_BP_DIRECT	microtubule-based movement	8	191	87	19512	2.25e-05	0.00211	9.39	0.0455	0.002	2.2e-06	CENPE,KIF9,KIFC1,KIF4A,KIF5A,KIF14,KIF23,KIF11
GOTERM_BP_DIRECT	startle response	5	191	18	19512	2.4e-05	0.00215	28.38	0.0483	0.00204	6.59e-07	PRKN,GLRA1,GRIN2A,GLRB,DRD2
GOTERM_BP_DIRECT	regulation of membrane potential	8	191	89	19512	2.61e-05	0.00225	9.18	0.0525	0.00213	2.61e-06	GLRA1,GRIN2A,KCNH5,GLRB,KCNQ1,CHRNE,GRIN2B,GRIN1
GOTERM_BP_DIRECT	positive regulation of gene expression	17	191	515	19512	4.65e-05	0.00385	3.37	0.0917	0.00365	1.32e-05	GRIA1,PRKN,GSK3B,RDX,PDE2A,STAT3,PIK3CD,PAWR,HMGA2,MSN,ANK2,PIK3CB,IQGAP3,TRPV4,ERBB2,AKT1,EZR
GOTERM_BP_DIRECT	phospholipase C-activating G protein-coupled acetylcholine receptor signaling pathway	4	191	8	19512	4.91e-05	0.00388	51.08	0.0965	0.00368	6.04e-07	CHRM2,CHRM3,GNA15,CHRM1
GOTERM_BP_DIRECT	response to xenobiotic stimulus	12	191	260	19512	5.07e-05	0.00388	4.71	0.0995	0.00368	1.02e-05	ABCA1,GRIA1,PRKN,SRR,GRIN2A,CCNB1,ADORA2A,CDH1,STAT3,DRD2,SLC6A3,OTC
GOTERM_BP_DIRECT	positive regulation of phosphatidylinositol 3-kinase/protein kinase B signal transduction	11	191	217	19512	5.49e-05	0.00396	5.18	0.107	0.00375	1e-05	CDC42,GSK3B,PINK1,PIK3CA,IRS1,SRC,HGF,PDGFC,F2RL1,IRS2,JAK2
GOTERM_BP_DIRECT	establishment of endothelial barrier	5	191	22	19512	5.55e-05	0.00396	23.22	0.108	0.00375	1.96e-06	PDE2A,RDX,F2RL1,MSN,EZR
GOTERM_BP_DIRECT	regulation of heart rate by cardiac conduction	6	191	43	19512	5.92e-05	0.00408	14.25	0.115	0.00387	3.67e-06	KCNJ5,CAMK2D,SRC,KCNQ1,ANK2,KCNJ3
GOTERM_BP_DIRECT	regulation of synaptic plasticity	7	191	71	19512	6.67e-05	0.00445	10.07	0.129	0.00422	6.04e-06	GRIA1,GRIN2A,GRIN3A,KCNQ3,BAIAP2,GRIN2B,GRIN1
GOTERM_BP_DIRECT	calcium ion transmembrane transport	9	191	150	19512	0.000113	0.00729	6.13	0.208	0.00691	1.73e-05	GRIN2A,TRPC5,TRPC6,GRIN3A,TRPC3,TRPC4,TRPV4,NCS1,GRIN1
GOTERM_BP_DIRECT	regulation of neuronal synaptic plasticity	5	191	27	19512	0.000128	0.00804	18.92	0.233	0.00762	5.78e-06	CAMK2D,GRIN2A,CAMK2A,GRIN2B,GRIN1
GOTERM_BP_DIRECT	chloride transport	7	191	81	19512	0.000139	0.00837	8.83	0.251	0.00794	1.46e-05	GABRQ,SLC12A2,GLRA1,CLIC5,GLRA2,GLRB,GABRA3
GOTERM_BP_DIRECT	potassium ion transport	9	191	155	19512	0.000142	0.00837	5.93	0.254	0.00794	2.25e-05	SLC12A2,KCNJ5,KCNJ6,KCNH5,KCNQ1,KCNQ2,CDK2,KCNQ3,KCNJ3
GOTERM_BP_DIRECT	calcium ion transport	9	191	158	19512	0.000162	0.00929	5.82	0.284	0.00881	2.61e-05	GRIN2A,TRPC5,TRPC6,GRIN3A,TRPC3,TRPC4,TRPV4,CAMK2A,ANXA6
GOTERM_BP_DIRECT	G protein-coupled receptor signaling pathway, coupled to cyclic nucleotide second messenger	6	191	54	19512	0.000178	0.0098	11.35	0.308	0.00929	1.42e-05	CHRM2,CHRM3,CHRM1,CHRM4,CHRM5,HTR2C
GOTERM_BP_DIRECT	positive regulation of cell migration	12	191	300	19512	0.00018	0.0098	4.09	0.311	0.00929	4.2e-05	CDC42,GSK3B,PAK1,PINK1,HGF,PDGFC,STAT3,RDX,F2RL1,PIK3CD,AKT1,JAK2
GOTERM_BP_DIRECT	cell migration	12	191	306	19512	0.000213	0.0113	4.01	0.356	0.0107	5.07e-05	PAK1,PIK3CA,CDH1,SRC,SH3KBP1,PIK3CD,AKT1,IRS2,PIK3CB,DRD2,L1CAM,CRK
GOTERM_BP_DIRECT	response to amphetamine	5	191	33	19512	0.000286	0.0144	15.48	0.446	0.0136	1.62e-05	GRIN2A,RGS2,ADORA2A,PDE1B,DRD2
GOTERM_BP_DIRECT	insulin-like growth factor receptor signaling pathway	5	191	33	19512	0.000286	0.0144	15.48	0.446	0.0136	1.62e-05	PIK3CA,IRS1,AKT1,IRS2,PIK3R1
GOTERM_BP_DIRECT	prepulse inhibition	4	191	14	19512	0.000306	0.0144	29.19	0.468	0.0136	8.25e-06	GRIN3A,ADORA2A,DRD2,SLC6A3
GOTERM_BP_DIRECT	urea cycle	4	191	14	19512	0.000306	0.0144	29.19	0.468	0.0136	8.25e-06	SLC25A15,SLC25A2,ASL,OTC
GOTERM_BP_DIRECT	excitatory chemical synaptic transmission	4	191	14	19512	0.000306	0.0144	29.19	0.468	0.0136	8.25e-06	GRIN2A,KCNQ3,GRIN2B,GRIN1
GOTERM_BP_DIRECT	monoatomic cation transmembrane transport	6	191	62	19512	0.000343	0.0157	9.89	0.508	0.0149	3.17e-05	GRIA2,GRIN2A,GRIN3A,CHRNE,GRIN2B,GRIN1
GOTERM_BP_DIRECT	positive regulation of ATP biosynthetic process	4	191	15	19512	0.000379	0.0169	27.24	0.544	0.016	1.12e-05	PRKN,PINK1,STAT3,PPARA
GOTERM_BP_DIRECT	endocytosis	10	191	226	19512	0.000384	0.0169	4.52	0.548	0.016	8.06e-05	CDC42,EHD1,EHD3,SH3KBP1,TNK2,KCNQ3,ANK2,PIK3CB,SH3GL2,SH3GL1
GOTERM_BP_DIRECT	negative regulation of insulin secretion	5	191	36	19512	0.000402	0.0173	14.19	0.565	0.0164	2.51e-05	PRKN,GNAZ,IRS1,F2RL1,DRD2
GOTERM_BP_DIRECT	regulation of G2/M transition of mitotic cell cycle	4	191	16	19512	0.000464	0.0196	25.54	0.616	0.0185	1.48e-05	CDKN1A,KCNH5,CDK2,KIF14
GOTERM_BP_DIRECT	locomotory behavior	7	191	102	19512	0.000489	0.0201	7.01	0.636	0.0191	6.5e-05	PRKN,ADORA2A,PDE1B,HTR2C,ASL,DRD2,SLC6A3
GOTERM_BP_DIRECT	presynaptic modulation of chemical synaptic transmission	5	191	38	19512	0.000496	0.0201	13.44	0.642	0.0191	3.29e-05	CHRM2,GSK3B,GRIN3A,ADORA2A,DRD2
GOTERM_BP_DIRECT	cellular response to insulin stimulus	7	191	103	19512	0.000515	0.0205	6.94	0.655	0.0194	6.92e-05	PAK1,PIK3CA,IRS1,AKT1,PIK3R2,IRS2,PIK3R1
GOTERM_BP_DIRECT	amino acid metabolic process	5	191	39	19512	0.000549	0.0214	13.1	0.679	0.0203	3.75e-05	SRR,SDS,ASL,SDSL,OTC
GOTERM_BP_DIRECT	cellular response to nitric oxide	4	191	17	19512	0.000559	0.0214	24.04	0.685	0.0203	1.92e-05	CCNA2,GUCY1B1,CDK2,CRK
GOTERM_BP_DIRECT	glucose metabolic process	6	191	70	19512	0.000602	0.0226	8.76	0.712	0.0214	6.34e-05	PDHA1,PIK3CA,KCNQ1,SORD,AKT1,IRS2
GOTERM_BP_DIRECT	positive regulation of cytokinesis	5	191	41	19512	0.000666	0.0246	12.46	0.747	0.0233	4.8e-05	CDC42,KIF14,PKN2,KIF23,DRD2
GOTERM_BP_DIRECT	positive regulation of protein import into nucleus	5	191	42	19512	0.00073	0.0265	12.16	0.779	0.0251	5.41e-05	CDH1,FLNA,PIK3R2,PIK3R1,JAK2
GOTERM_BP_DIRECT	chloride transmembrane transport	7	191	113	19512	0.00084	0.0299	6.33	0.824	0.0284	0.000124	GABRQ,SLC12A2,GLRA1,CLIC5,GLRA2,GLRB,GABRA3
GOTERM_BP_DIRECT	membrane repolarization during atrial cardiac muscle cell action potential	3	191	5	19512	0.000925	0.0304	61.29	0.852	0.0288	9.1e-06	KCNJ5,KCNQ1,KCNJ3
GOTERM_BP_DIRECT	beta-arrestin-dependent dopamine receptor signaling pathway	3	191	5	19512	0.000925	0.0304	61.29	0.852	0.0288	9.1e-06	GSK3B,AKT1,DRD2
GOTERM_BP_DIRECT	L-serine catabolic process	3	191	5	19512	0.000925	0.0304	61.29	0.852	0.0288	9.1e-06	SDS,CBS,SDSL
GOTERM_BP_DIRECT	cGMP catabolic process	3	191	5	19512	0.000925	0.0304	61.29	0.852	0.0288	9.1e-06	PDE10A,PDE2A,PDE5A
GOTERM_BP_DIRECT	regulation of organelle assembly	3	191	5	19512	0.000925	0.0304	61.29	0.852	0.0288	9.1e-06	RDX,MSN,EZR
GOTERM_BP_DIRECT	phosphatidylinositol phosphate biosynthetic process	5	191	45	19512	0.00095	0.0307	11.35	0.86	0.0291	7.58e-05	PIK3CA,PIK3CD,PIK3CB,PIK3R1,PI4K2A
GOTERM_BP_DIRECT	potassium ion import across plasma membrane	5	191	46	19512	0.00103	0.0328	11.1	0.882	0.0311	8.44e-05	SLC12A2,KCNJ5,KCNJ6,KCNQ1,KCNJ3
GOTERM_BP_DIRECT	regulation of mitochondrion organization	4	191	22	19512	0.00122	0.0382	18.57	0.92	0.0362	5.67e-05	PRKN,PINK1,PDE2A,SIRT7
GOTERM_BP_DIRECT	dopamine uptake involved in synaptic transmission	3	191	6	19512	0.00138	0.0418	51.08	0.942	0.0396	1.81e-05	PRKN,DRD2,SLC6A3
GOTERM_BP_DIRECT	negative regulation of receptor guanylyl cyclase signaling pathway	3	191	6	19512	0.00138	0.0418	51.08	0.942	0.0396	1.81e-05	PDE11A,PDE10A,PDE2A
GOTERM_BP_DIRECT	regulation of monoatomic ion transmembrane transport	4	191	23	19512	0.00139	0.0418	17.77	0.944	0.0396	6.81e-05	GRIA1,KCNJ5,KCNJ6,KCNJ3
GOTERM_BP_DIRECT	response to estradiol	6	191	87	19512	0.00161	0.0475	7.05	0.964	0.045	0.000213	GRIA1,CCNA2,DUSP1,STAT3,CSN1S1,DRD2
GOTERM_BP_DIRECT	establishment of protein localization	5	191	53	19512	0.00176	0.0512	9.64	0.974	0.0485	0.000167	DLG4,RDX,KIF14,FLNA,GPHN
GOTERM_BP_DIRECT	rDNA heterochromatin formation	3	191	7	19512	0.00192	0.0529	43.78	0.981	0.0501	3.14e-05	SMARCA5,BEND3,BAZ2A
GOTERM_BP_DIRECT	response to oxygen levels	3	191	7	19512	0.00192	0.0529	43.78	0.981	0.0501	3.14e-05	GUCY1A2,GUCY1A1,GUCY1B1
GOTERM_BP_DIRECT	positive regulation of glucose metabolic process	3	191	7	19512	0.00192	0.0529	43.78	0.981	0.0501	3.14e-05	IRS1,AKT1,IRS2
GOTERM_BP_DIRECT	negative regulation of transcription by RNA polymerase I	3	191	7	19512	0.00192	0.0529	43.78	0.981	0.0501	3.14e-05	SMARCA5,FLNA,BAZ2A
GOTERM_BP_DIRECT	positive regulation of transcription by RNA polymerase I	4	191	26	19512	0.002	0.0534	15.72	0.984	0.0506	0.000112	ERBB2,SMARCA5,SIRT7,BAZ1B
GOTERM_BP_DIRECT	positive regulation of fibroblast proliferation	5	191	55	19512	0.00202	0.0534	9.29	0.985	0.0506	0.0002	CCNA2,CDKN1A,CCNB1,PDGFC,HMGA2
GOTERM_BP_DIRECT	visual learning	5	191	55	19512	0.00202	0.0534	9.29	0.985	0.0506	0.0002	GRIN2A,PDE1B,DRD2,GRIN1,PIAS1
GOTERM_BP_DIRECT	regulation of cell shape	7	191	136	19512	0.00218	0.0566	5.26	0.989	0.0536	0.000389	SH3KBP1,RDX,MSN,EZR,BAIAP2,CRK,CDC42SE2
GOTERM_BP_DIRECT	amino acid biosynthetic process	4	191	27	19512	0.00224	0.0566	15.13	0.99	0.0536	0.000131	CBS,CTH,ASL,OTC
GOTERM_BP_DIRECT	regulation of protein localization to plasma membrane	4	191	27	19512	0.00224	0.0566	15.13	0.99	0.0536	0.000131	CAMK2D,CAMK2A,PIK3R2,PIK3R1
GOTERM_BP_DIRECT	positive regulation of canonical NF-kappaB signal transduction	9	191	236	19512	0.00224	0.0566	3.9	0.99	0.0536	0.000547	PRKN,PINK1,CTH,NEK6,STAT3,F2RL1,FLNA,FADD,INAVA
GOTERM_BP_DIRECT	negative regulation of gene expression	11	191	351	19512	0.00239	0.0595	3.2	0.993	0.0564	0.000712	PRKN,GSK3B,CDKN1A,PINK1,CCNB1,PIK3CA,STAT3,PAWR,AKT1,IQGAP3,SH3GL2
GOTERM_BP_DIRECT	mitotic spindle organization	5	191	58	19512	0.00245	0.0603	8.81	0.994	0.0572	0.000257	CENPE,CCNB1,KIF4A,NEK6,KIF11
GOTERM_BP_DIRECT	regulation of anatomical structure morphogenesis	3	191	8	19512	0.00254	0.0618	38.31	0.995	0.0586	4.99e-05	PRKN,HGF,PIK3CD
GOTERM_BP_DIRECT	adenylate cyclase-modulating G protein-coupled receptor signaling pathway	5	191	59	19512	0.00261	0.0628	8.66	0.996	0.0595	0.000278	CHRM2,GNAZ,GNA14,ADORA2A,DRD2
GOTERM_BP_DIRECT	positive regulation of synaptic transmission, glutamatergic	4	191	29	19512	0.00276	0.0655	14.09	0.997	0.0621	0.000174	GRIN2A,ADORA2A,GRIN2B,GRIN1
GOTERM_BP_DIRECT	positive regulation of early endosome to late endosome transport	3	191	9	19512	0.00325	0.0746	34.05	0.999	0.0707	7.43e-05	RDX,MSN,EZR
GOTERM_BP_DIRECT	daunorubicin metabolic process	3	191	9	19512	0.00325	0.0746	34.05	0.999	0.0707	7.43e-05	AKR1B10,AKR1A1,AKR1B1
GOTERM_BP_DIRECT	cellular response to L-glutamate	3	191	9	19512	0.00325	0.0746	34.05	0.999	0.0707	7.43e-05	GRIA1,PRKN,BAIAP2
GOTERM_BP_DIRECT	regulation of presynaptic membrane potential	4	191	31	19512	0.00334	0.0759	13.18	0.999	0.072	0.000228	GRIA1,GLRA1,GRIN2B,KCNJ3
GOTERM_BP_DIRECT	negative regulation of JNK cascade	4	191	32	19512	0.00366	0.0814	12.77	0.999	0.0771	0.000258	PRKN,PINK1,RGS2,F2RL1
GOTERM_BP_DIRECT	acetylcholine receptor signaling pathway	4	191	32	19512	0.00366	0.0814	12.77	0.999	0.0771	0.000258	CHRM3,CHRM1,CHRNE,CHRM5
GOTERM_BP_DIRECT	response to ischemia	5	191	65	19512	0.00371	0.0816	7.86	1	0.0774	0.000438	MAP2K3,PINK1,STAT3,CAMK2A,PIK3CB
GOTERM_BP_DIRECT	positive regulation of protein localization to early endosome	3	191	10	19512	0.00403	0.0842	30.65	1	0.0798	0.000105	RDX,MSN,EZR
GOTERM_BP_DIRECT	positive regulation of fatty acid beta-oxidation	3	191	10	19512	0.00403	0.0842	30.65	1	0.0798	0.000105	IRS1,IRS2,PPARA
GOTERM_BP_DIRECT	mitotic cell cycle phase transition	3	191	10	19512	0.00403	0.0842	30.65	1	0.0798	0.000105	CCNA2,CCNB2,CCNB1
GOTERM_BP_DIRECT	doxorubicin metabolic process	3	191	10	19512	0.00403	0.0842	30.65	1	0.0798	0.000105	AKR1B10,AKR1A1,AKR1B1
GOTERM_BP_DIRECT	cardiac muscle cell contraction	3	191	10	19512	0.00403	0.0842	30.65	1	0.0798	0.000105	CAMK2D,PIK3CA,KCNQ1
GOTERM_BP_DIRECT	protein localization to plasma membrane	7	191	156	19512	0.00429	0.0887	4.58	1	0.0841	0.000881	EHD1,EHD3,CDH1,RDX,FLNA,ANK2,EZR
GOTERM_BP_DIRECT	nervous system development	15	191	649	19512	0.00462	0.0945	2.36	1	0.0896	0.00186	CHRM2,CHRM3,GSK3B,TRPC5,CHRM1,DCTN1,STAT3,ANK2,L1CAM,CDC42,GLRB,DLG4,KCNQ2,ERBB2,AKT1
GOTERM_BP_DIRECT	response to cocaine	4	191	35	19512	0.00473	0.0959	11.68	1	0.0908	0.000367	GRIA1,FADD,DRD2,SLC6A3
GOTERM_BP_DIRECT	positive regulation of transcription by RNA polymerase II	23	191	1243	19512	0.00485	0.0973	1.89	1	0.0922	0.00246	H2AZ1,PRKN,GSK3B,KDM3A,THRA,HGF,STAT3,AP3D1,SMARCA5,HMGA2,PIK3R2,PIK3R1,BAZ1B,USF2,GRIN1,PINK1,SHOX,F2RL1,AKT1,FADD,JAK2,DRD2,PPARA
GOTERM_BP_DIRECT	regulation of monoatomic cation transmembrane transport	3	191	11	19512	0.0049	0.0973	27.86	1	0.0922	0.000144	GRIN2A,GRIN2B,GRIN1
GOTERM_BP_DIRECT	epidermal growth factor receptor signaling pathway	5	191	71	19512	0.00509	0.1	7.19	1	0.095	0.000658	GSK3B,PIK3CA,SRC,ERBB2,AKT1
GOTERM_BP_DIRECT	actin filament bundle assembly	4	191	37	19512	0.00554	0.107	11.04	1	0.101	0.000456	ACTN1,PAWR,EZR,BAIAP2
GOTERM_BP_DIRECT	positive regulation of multicellular organism growth	4	191	37	19512	0.00554	0.107	11.04	1	0.101	0.000456	HMGA2,DRD2,EZR,SLC6A3
GOTERM_BP_DIRECT	calcium-mediated signaling	6	191	116	19512	0.00558	0.107	5.28	1	0.101	0.00099	GRIA1,CHRM3,GNA15,GRIN2A,GRIN2B,GRIN1
GOTERM_BP_DIRECT	cellular response to granulocyte macrophage colony-stimulating factor stimulus	3	191	12	19512	0.00584	0.109	25.54	1	0.103	0.00019	PDE1B,PDE2A,AKT1
GOTERM_BP_DIRECT	microvillus assembly	3	191	12	19512	0.00584	0.109	25.54	1	0.103	0.00019	STK26,RDX,EZR
GOTERM_BP_DIRECT	post-translational protein modification	4	191	38	19512	0.00597	0.109	10.75	1	0.103	0.000506	CCNA2,CDK2,JAK2,BAZ1B
GOTERM_BP_DIRECT	regulation of heart contraction	4	191	38	19512	0.00597	0.109	10.75	1	0.103	0.000506	CHRM2,CAMK2D,THRA,KCNQ1
GOTERM_BP_DIRECT	positive regulation of D-glucose import	4	191	38	19512	0.00597	0.109	10.75	1	0.103	0.000506	IRS1,AKT1,IRS2,PIK3R1
GOTERM_BP_DIRECT	negative regulation of neuron apoptotic process	7	191	168	19512	0.00613	0.111	4.26	1	0.105	0.00135	PRKN,PINK1,ADORA2A,PIK3CA,ARMCX5-GPRASP2,KIF14,JAK2
GOTERM_BP_DIRECT	regulation of mitotic cell cycle	5	191	75	19512	0.00618	0.111	6.81	1	0.105	0.000845	GSK3B,CDKN1A,NEK6,CDK2,CKS1B
GOTERM_BP_DIRECT	protein autophosphorylation	6	191	119	19512	0.0062	0.111	5.15	1	0.105	0.00113	GSK3B,SRC,STK26,NEK6,AKT1,JAK2
GOTERM_BP_DIRECT	regulation of cytosolic calcium ion concentration	4	191	39	19512	0.00642	0.113	10.48	1	0.107	0.00056	TRPC5,TRPC6,TRPC3,TRPC4
GOTERM_BP_DIRECT	long-term synaptic potentiation	5	191	76	19512	0.00648	0.113	6.72	1	0.108	0.000898	GRIA1,CAMK2D,GRIN2A,CAMK2A,GRIN2B
GOTERM_BP_DIRECT	nitric oxide mediated signal transduction	3	191	13	19512	0.00686	0.115	23.57	1	0.109	0.000246	GUCY1A2,GUCY1A1,GUCY1B1
GOTERM_BP_DIRECT	membrane repolarization during ventricular cardiac muscle cell action potential	3	191	13	19512	0.00686	0.115	23.57	1	0.109	0.000246	KCNJ5,KCNQ1,KCNJ3
GOTERM_BP_DIRECT	calcium ion transmembrane import into cytosol	3	191	13	19512	0.00686	0.115	23.57	1	0.109	0.000246	GRIN2A,GRIN2B,GRIN1
GOTERM_BP_DIRECT	cGMP biosynthetic process	3	191	13	19512	0.00686	0.115	23.57	1	0.109	0.000246	GUCY1A2,GUCY1A1,GUCY1B1
GOTERM_BP_DIRECT	relaxation of cardiac muscle	3	191	13	19512	0.00686	0.115	23.57	1	0.109	0.000246	CAMK2D,RGS2,PIK3CA
GOTERM_BP_DIRECT	positive regulation of cell population proliferation	13	191	542	19512	0.00698	0.116	2.45	1	0.11	0.00271	CDKN1A,TRPC5,IRS1,STAT3,KIF14,HMGA2,IRS2,PAK1,PDGFC,FNTB,CDK2,CAPN1,JAK2
GOTERM_BP_DIRECT	hormone-mediated signaling pathway	4	191	42	19512	0.00789	0.13	9.73	1	0.124	0.000745	KDM3A,THRA,JAK2,PPARA
GOTERM_BP_DIRECT	negative regulation of cell growth involved in cardiac muscle cell development	3	191	14	19512	0.00795	0.13	21.89	1	0.124	0.00031	PAK1,RGS2,PPARA
GOTERM_BP_DIRECT	positive regulation of interleukin-10 production	4	191	43	19512	0.00843	0.137	9.5	1	0.13	0.000815	HGF,STAT3,F2RL1,INAVA
GOTERM_BP_DIRECT	lipid metabolic process	17	191	847	19512	0.00881	0.142	2.05	1	0.134	0.00409	ABCA1,SDS,AKR1A1,AKR1B1,PIK3CD,PIK3CB,SDSL,HSD17B10,SGPL1,AKR1B10,PIK3CA,AKR1B15,CTH,FNTB,PPARA,CRK,PI4K2A
GOTERM_BP_DIRECT	positive regulation of nitric oxide biosynthetic process	4	191	44	19512	0.00898	0.142	9.29	1	0.134	0.000889	AKT1,ASL,PIK3CB,JAK2
GOTERM_BP_DIRECT	actin cytoskeleton organization	8	191	239	19512	0.00908	0.142	3.42	1	0.134	0.00251	CDC42,PAK1,PIK3CA,ACTN1,TRPV4,FLNA,EZR,CRK
GOTERM_BP_DIRECT	negative regulation of macroautophagy	3	191	15	19512	0.00911	0.142	20.43	1	0.134	0.000385	PINK1,PIK3CA,AKT1
GOTERM_BP_DIRECT	synaptic transmission, dopaminergic	3	191	15	19512	0.00911	0.142	20.43	1	0.134	0.000385	PRKN,ADORA2A,DRD2
GOTERM_BP_DIRECT	response to insulin	5	191	84	19512	0.00918	0.142	6.08	1	0.134	0.00141	IRS1,KCNQ1,TRPV4,PPARA,OTC
GOTERM_BP_DIRECT	positive regulation of protein catabolic process	5	191	84	19512	0.00918	0.142	6.08	1	0.134	0.00141	PRKN,GSK3B,RDX,MSN,EZR
GOTERM_BP_DIRECT	apoptotic signaling pathway	5	191	85	19512	0.00956	0.146	6.01	1	0.139	0.00149	SGPL1,ADORA2A,ANXA6,PAWR,FADD
GOTERM_BP_DIRECT	epithelial cell migration	3	191	16	19512	0.0103	0.153	19.15	1	0.145	0.000471	PKN3,PKN2,IRS2
GOTERM_BP_DIRECT	cellular response to ethanol	3	191	16	19512	0.0103	0.153	19.15	1	0.145	0.000471	GLRA1,GLRA2,DRD2
GOTERM_BP_DIRECT	growth hormone receptor signaling pathway	3	191	16	19512	0.0103	0.153	19.15	1	0.145	0.000471	STAT3,PIK3R1,JAK2
GOTERM_BP_DIRECT	interleukin-6-mediated signaling pathway	3	191	16	19512	0.0103	0.153	19.15	1	0.145	0.000471	SRC,STAT3,JAK2
GOTERM_BP_DIRECT	phosphorylation	3	191	16	19512	0.0103	0.153	19.15	1	0.145	0.000471	TNK2,STAT3,AKT1
GOTERM_BP_DIRECT	establishment of cell polarity	4	191	47	19512	0.0108	0.158	8.69	1	0.15	0.00114	CDC42,GSK3B,PAK1,CRK
GOTERM_BP_DIRECT	peptidyl-serine phosphorylation	4	191	48	19512	0.0114	0.165	8.51	1	0.156	0.00124	GSK3B,NEK6,CDK2,AKT1
GOTERM_BP_DIRECT	positive regulation of cell growth	5	191	90	19512	0.0116	0.165	5.68	1	0.156	0.00191	CDC42,DDX49,ERBB2,AKT1,CRK
GOTERM_BP_DIRECT	positive regulation of glycogen biosynthetic process	3	191	17	19512	0.0117	0.165	18.03	1	0.156	0.000567	IRS1,AKT1,IRS2
GOTERM_BP_DIRECT	enzyme-linked receptor protein signaling pathway	3	191	17	19512	0.0117	0.165	18.03	1	0.156	0.000567	ERBB2,JAK2,CRK
GOTERM_BP_DIRECT	sphingosine-1-phosphate receptor signaling pathway	3	191	17	19512	0.0117	0.165	18.03	1	0.156	0.000567	AKT1,PIK3CB,EZR
GOTERM_BP_DIRECT	positive regulation of cytosolic calcium ion concentration	6	191	139	19512	0.0117	0.165	4.41	1	0.156	0.00249	TRPC5,TRPC6,DLG4,TRPV4,F2RL1,JAK2
GOTERM_BP_DIRECT	mitotic metaphase chromosome alignment	4	191	49	19512	0.0121	0.168	8.34	1	0.16	0.00134	CENPE,CCNB1,KIFC1,KIF14
GOTERM_BP_DIRECT	cyclic nucleotide biosynthetic process	3	191	18	19512	0.013	0.181	17.03	1	0.171	0.000676	GUCY1A2,GUCY1A1,GUCY1B1
GOTERM_BP_DIRECT	G protein-coupled receptor signaling pathway	19	191	1041	19512	0.0132	0.182	1.86	1	0.172	0.00672	CHRM2,ABCA1,CHRM3,GNAZ,CHRM1,CHRM4,RGS16,CHRM5,HTR2C,PIK3CB,GNA14,RGS2,GNA15,ADORA2A,F2RL1,AKT1,DRD2,OR3A1,RGS7
GOTERM_BP_DIRECT	regulation of stress fiber assembly	3	191	19	19512	0.0145	0.198	16.13	1	0.188	0.000797	CDC42,PIK3R2,PIK3R1
GOTERM_BP_DIRECT	positive regulation of G1/S transition of mitotic cell cycle	4	191	53	19512	0.0149	0.203	7.71	1	0.192	0.00179	CCNE2,CCNE1,RDX,AKT1
GOTERM_BP_DIRECT	chromatin remodeling	9	191	328	19512	0.0153	0.206	2.8	1	0.195	0.00515	FBL,PAK1,KDM3A,CDK2,SMARCA5,BAZ2A,JAK2,TTF1,BAZ1B
GOTERM_BP_DIRECT	chromatin organization	11	191	462	19512	0.0154	0.206	2.43	1	0.195	0.00599	H2AZ1,KDM3A,CBX4,USP21,SMARCA5,BEND3,HMGA2,BAZ2A,SIRT7,JAK2,BAZ1B
GOTERM_BP_DIRECT	cell population proliferation	8	191	267	19512	0.0159	0.211	3.06	1	0.2	0.00489	ERBB2,STAT3,HMGA2,AKT1,IRS2,DRD2,CRK,CERT1
GOTERM_BP_DIRECT	negative regulation of release of cytochrome c from mitochondria	3	191	20	19512	0.016	0.211	15.32	1	0.2	0.000931	PRKN,HGF,AKT1
GOTERM_BP_DIRECT	positive regulation of ERK1 and ERK2 cascade	7	191	207	19512	0.016	0.211	3.45	1	0.2	0.00437	ADORA2A,SRC,TRPV4,PDGFC,F2RL1,HTR2C,DRD2
GOTERM_BP_DIRECT	potassium ion transmembrane transport	6	191	151	19512	0.0162	0.212	4.06	1	0.201	0.00375	KCNJ5,KCNH5,KCNQ1,KCNQ2,KCNQ3,KCNJ3
GOTERM_BP_DIRECT	dopamine metabolic process	3	191	21	19512	0.0175	0.228	14.59	1	0.216	0.00108	PRKN,GRIN2A,DRD2
GOTERM_BP_DIRECT	neurotransmitter receptor localization to postsynaptic specialization membrane	3	191	22	19512	0.0192	0.246	13.93	1	0.233	0.00124	DLG4,ERBB2,GPHN
GOTERM_BP_DIRECT	negative regulation of mitotic chromosome condensation	2	191	2	19512	0.0194	0.246	102.16	1	0.233	9.53e-05	SMARCA5,BAZ1B
GOTERM_BP_DIRECT	positive regulation of growth factor dependent skeletal muscle satellite cell proliferation	2	191	2	19512	0.0194	0.246	102.16	1	0.233	9.53e-05	STAT3,JAK2
GOTERM_BP_DIRECT	fructose biosynthetic process	2	191	2	19512	0.0194	0.246	102.16	1	0.233	9.53e-05	SORD,AKR1B1
GOTERM_BP_DIRECT	phosphatidylinositol-3-phosphate biosynthetic process	3	191	23	19512	0.0209	0.263	13.32	1	0.249	0.00142	PIK3CA,PIK3CD,PIK3CB
GOTERM_BP_DIRECT	visual perception	7	191	221	19512	0.0214	0.268	3.24	1	0.254	0.0062	GLRA1,CLIC5,OAT,GLRB,RGS16,PDE6C,PDE6B
GOTERM_BP_DIRECT	phosphatidylinositol-mediated signaling	3	191	24	19512	0.0226	0.277	12.77	1	0.263	0.00161	PIK3CA,PIK3CD,PIK3CB
GOTERM_BP_DIRECT	nuclear migration	3	191	24	19512	0.0226	0.277	12.77	1	0.263	0.00161	CDC42,DCTN1,KIF5A
GOTERM_BP_DIRECT	protein import into nucleus	5	191	110	19512	0.0226	0.277	4.64	1	0.263	0.00456	CDKN1A,STAT3,KCNQ3,AKT1,PIK3R1
GOTERM_BP_DIRECT	positive regulation of MAPK cascade	7	191	224	19512	0.0226	0.277	3.19	1	0.263	0.00668	MAP2K3,CDC42,HGF,ERBB2,JAK2,IQGAP3,INAVA
GOTERM_BP_DIRECT	response to endoplasmic reticulum stress	5	191	112	19512	0.024	0.292	4.56	1	0.276	0.00492	PRKN,GSK3B,PIK3R2,PIK3R1,CERT1
GOTERM_BP_DIRECT	regulation of apoptotic process	8	191	291	19512	0.0242	0.292	2.81	1	0.277	0.00808	PRKN,PINK1,ANP32A,STK26,ACTN1,AKT1,FADD,JAK2
GOTERM_BP_DIRECT	synaptic transmission, cholinergic	3	191	25	19512	0.0244	0.292	12.26	1	0.277	0.00181	CHRM3,ADORA2A,CHRNE
GOTERM_BP_DIRECT	negative regulation of intrinsic apoptotic signaling pathway	3	191	25	19512	0.0244	0.292	12.26	1	0.277	0.00181	PINK1,SRC,AKT1
GOTERM_BP_DIRECT	negative regulation of MAPK cascade	4	191	65	19512	0.0255	0.303	6.29	1	0.288	0.00378	DUSP1,PIK3R2,PIK3CB,SH3GL2
GOTERM_BP_DIRECT	intracellular calcium ion homeostasis	5	191	115	19512	0.0261	0.305	4.44	1	0.289	0.0055	TRPV4,HTR2C,ANK2,PIK3CB,DRD2
GOTERM_BP_DIRECT	regulation of cell size	3	191	26	19512	0.0263	0.305	11.79	1	0.289	0.00203	RDX,MSN,IQGAP3
GOTERM_BP_DIRECT	regulation of multicellular organism growth	3	191	26	19512	0.0263	0.305	11.79	1	0.289	0.00203	SGPL1,PIK3CA,STAT3
GOTERM_BP_DIRECT	cellular response to platelet-derived growth factor stimulus	3	191	26	19512	0.0263	0.305	11.79	1	0.289	0.00203	CCNA2,SRC,RDX
GOTERM_BP_DIRECT	cellular response to xenobiotic stimulus	4	191	67	19512	0.0276	0.308	6.1	1	0.292	0.00422	ABCA1,KCNQ1,PDE2A,KCNQ3
GOTERM_BP_DIRECT	cell surface receptor signaling pathway via JAK-STAT	4	191	67	19512	0.0276	0.308	6.1	1	0.292	0.00422	STAT3,CAMK2A,JAK2,PIAS1
GOTERM_BP_DIRECT	positive regulation of calcium ion transport	3	191	27	19512	0.0282	0.308	11.35	1	0.292	0.00227	TRPC6,CAMK2A,ANK2
GOTERM_BP_DIRECT	cellular response to amino acid stimulus	4	191	68	19512	0.0287	0.308	6.01	1	0.292	0.00445	GRIA1,GLRA1,GLRA2,PDGFC
GOTERM_BP_DIRECT	spindle elongation	2	191	3	19512	0.0289	0.308	68.1	1	0.292	0.000284	KIF4A,KIF11
GOTERM_BP_DIRECT	L-arginine biosynthetic process via ornithine	2	191	3	19512	0.0289	0.308	68.1	1	0.292	0.000284	ASL,OTC
GOTERM_BP_DIRECT	leukocyte mediated immunity	2	191	3	19512	0.0289	0.308	68.1	1	0.292	0.000284	PIK3CD,PIK3CB
GOTERM_BP_DIRECT	ornithine metabolic process	2	191	3	19512	0.0289	0.308	68.1	1	0.292	0.000284	SLC25A2,OTC
GOTERM_BP_DIRECT	mitochondrion to lysosome vesicle-mediated transport	2	191	3	19512	0.0289	0.308	68.1	1	0.292	0.000284	PRKN,PINK1
GOTERM_BP_DIRECT	negative regulation of hydrogen peroxide-induced neuron intrinsic apoptotic signaling pathway	2	191	3	19512	0.0289	0.308	68.1	1	0.292	0.000284	PINK1,AKT1
GOTERM_BP_DIRECT	mitochondrial L-ornithine transmembrane transport	2	191	3	19512	0.0289	0.308	68.1	1	0.292	0.000284	SLC25A15,SLC25A2
GOTERM_BP_DIRECT	regulation of synaptic vesicle transport	2	191	3	19512	0.0289	0.308	68.1	1	0.292	0.000284	PRKN,PINK1
GOTERM_BP_DIRECT	cellular response to hydrogen sulfide	2	191	3	19512	0.0289	0.308	68.1	1	0.292	0.000284	PRKN,PINK1
GOTERM_BP_DIRECT	synaptic transmission, glycinergic	2	191	3	19512	0.0289	0.308	68.1	1	0.292	0.000284	GLRA1,GLRB
GOTERM_BP_DIRECT	ventricular cardiac muscle cell membrane repolarization	2	191	3	19512	0.0289	0.308	68.1	1	0.292	0.000284	KCNJ5,KCNJ3
GOTERM_BP_DIRECT	cysteine biosynthetic process via cystathionine	2	191	3	19512	0.0289	0.308	68.1	1	0.292	0.000284	CBS,CTH
GOTERM_BP_DIRECT	phospholipase C-activating G protein-coupled receptor signaling pathway	5	191	120	19512	0.0299	0.317	4.26	1	0.3	0.00656	GNA15,CHRM1,ADORA2A,HTR2C,DRD2
GOTERM_BP_DIRECT	positive regulation of interleukin-1 beta production	4	191	70	19512	0.0309	0.326	5.84	1	0.309	0.00493	STAT3,F2RL1,JAK2,INAVA
GOTERM_BP_DIRECT	positive regulation of DNA replication	3	191	29	19512	0.0322	0.338	10.57	1	0.321	0.0028	CDKN1A,CDK2,SMARCA5
GOTERM_BP_DIRECT	positive regulation of lamellipodium assembly	3	191	30	19512	0.0343	0.354	10.22	1	0.335	0.00309	CDC42,PIK3CA,PIK3R1
GOTERM_BP_DIRECT	positive regulation of protein kinase activity	3	191	30	19512	0.0343	0.354	10.22	1	0.335	0.00309	MAP2K3,CENPE,CDKN1A
GOTERM_BP_DIRECT	heterochromatin formation	4	191	73	19512	0.0344	0.354	5.6	1	0.335	0.00572	H2AZ1,SMARCA5,HMGA2,BAZ2A
GOTERM_BP_DIRECT	learning or memory	4	191	73	19512	0.0344	0.354	5.6	1	0.335	0.00572	GRIN2A,THRA,ARMCX5-GPRASP2,GRIN2B
GOTERM_BP_DIRECT	positive regulation of axon extension	3	191	31	19512	0.0365	0.369	9.89	1	0.35	0.00339	PAK1,TRPC5,L1CAM
GOTERM_BP_DIRECT	regulation of Rho protein signal transduction	3	191	31	19512	0.0365	0.369	9.89	1	0.35	0.00339	DOCK11,ARHGDIA,CDC42SE2
GOTERM_BP_DIRECT	DNA methylation-dependent constitutive heterochromatin formation	3	191	31	19512	0.0365	0.369	9.89	1	0.35	0.00339	SMARCA5,BEND3,BAZ2A
GOTERM_BP_DIRECT	positive regulation of GTPase activity	4	191	75	19512	0.0368	0.371	5.45	1	0.352	0.0063	DOCK11,RGS16,F2RL1,RGS7
GOTERM_BP_DIRECT	negative regulation of long-chain fatty acid import across plasma membrane	2	191	4	19512	0.0384	0.374	51.08	1	0.355	0.000565	AKT1,IRS2
GOTERM_BP_DIRECT	dTMP biosynthetic process	2	191	4	19512	0.0384	0.374	51.08	1	0.355	0.000565	DUT,TYMS
GOTERM_BP_DIRECT	regulation of secretion by cell	2	191	4	19512	0.0384	0.374	51.08	1	0.355	0.000565	PRKN,DRD2
GOTERM_BP_DIRECT	regulation of Rap protein signal transduction	2	191	4	19512	0.0384	0.374	51.08	1	0.355	0.000565	RDX,KIF14
GOTERM_BP_DIRECT	L-arginine biosynthetic process	2	191	4	19512	0.0384	0.374	51.08	1	0.355	0.000565	ASL,OTC
GOTERM_BP_DIRECT	positive regulation of nitric oxide mediated signal transduction	2	191	4	19512	0.0384	0.374	51.08	1	0.355	0.000565	GUCY1A2,GUCY1A1
GOTERM_BP_DIRECT	hydrogen sulfide biosynthetic process	2	191	4	19512	0.0384	0.374	51.08	1	0.355	0.000565	CBS,CTH
GOTERM_BP_DIRECT	positive regulation of filopodium assembly	3	191	32	19512	0.0386	0.375	9.58	1	0.355	0.00372	CDC42,DOCK11,PIK3R1
GOTERM_BP_DIRECT	synapse assembly	4	191	78	19512	0.0406	0.392	5.24	1	0.372	0.00723	GRIA1,CDH1,DRD2,GPHN
GOTERM_BP_DIRECT	mitochondrion organization	5	191	133	19512	0.0412	0.396	3.84	1	0.375	0.01	PRKN,GSK3B,PINK1,HSD17B10,CERT1
GOTERM_BP_DIRECT	negative regulation of signal transduction	4	191	79	19512	0.0419	0.398	5.17	1	0.377	0.00755	GSK3B,RGS2,RGS16,RGS7
GOTERM_BP_DIRECT	negative regulation of phosphatidylinositol 3-kinase/protein kinase B signal transduction	4	191	79	19512	0.0419	0.398	5.17	1	0.377	0.00755	PIK3CB,SIRT7,DRD2,PPARA
GOTERM_BP_DIRECT	Ras protein signal transduction	4	191	79	19512	0.0419	0.398	5.17	1	0.377	0.00755	CCNA2,CDKN1A,CDK2,IQGAP3
GOTERM_BP_DIRECT	homologous chromosome pairing at meiosis	3	191	34	19512	0.0432	0.401	9.01	1	0.38	0.00442	CCNE2,CCNE1,SIRT7
GOTERM_BP_DIRECT	platelet-derived growth factor receptor signaling pathway	3	191	34	19512	0.0432	0.401	9.01	1	0.38	0.00442	SGPL1,PDGFC,JAK2
GOTERM_BP_DIRECT	protein localization to membrane	3	191	34	19512	0.0432	0.401	9.01	1	0.38	0.00442	AP3D1,CRK,GPHN
GOTERM_BP_DIRECT	neuronal action potential	3	191	34	19512	0.0432	0.401	9.01	1	0.38	0.00442	GRIA1,GLRA1,KCNQ3
GOTERM_BP_DIRECT	positive regulation of proteasomal ubiquitin-dependent protein catabolic process	4	191	80	19512	0.0433	0.401	5.11	1	0.38	0.00789	PRKN,GSK3B,AKT1,PIAS1
GOTERM_BP_DIRECT	response to nutrient levels	4	191	81	19512	0.0446	0.41	5.04	1	0.389	0.00824	ABCA1,GRIA1,CBS,OTC
GOTERM_BP_DIRECT	regulation of cell growth	4	191	81	19512	0.0446	0.41	5.04	1	0.389	0.00824	CAMK2D,KIF14,IGFBP7,PRKCQ
GOTERM_BP_DIRECT	synaptic transmission, GABAergic	3	191	35	19512	0.0455	0.411	8.76	1	0.389	0.0048	GABRQ,GABRA3,GPHN
GOTERM_BP_DIRECT	adult walking behavior	3	191	35	19512	0.0455	0.411	8.76	1	0.389	0.0048	GLRA1,GLRB,DRD2
GOTERM_BP_DIRECT	negative regulation of transcription by RNA polymerase II	17	191	1034	19512	0.0456	0.411	1.68	1	0.389	0.0255	PRKN,TGIF2,CBX4,THRA,SRC,PDE2A,STAT3,PAWR,HMGA2,SIRT7,PIAS1,CCNE1,TRPV4,CDK2,BEND3,EZR,PPARA
GOTERM_BP_DIRECT	wound healing	4	191	82	19512	0.046	0.411	4.98	1	0.389	0.0086	CDKN1A,PAK1,ERBB2,PPARA
GOTERM_BP_DIRECT	negative regulation of mitochondrial fission	2	191	5	19512	0.0478	0.411	40.86	1	0.389	0.000935	PRKN,PINK1
GOTERM_BP_DIRECT	transsulfuration	2	191	5	19512	0.0478	0.411	40.86	1	0.389	0.000935	CBS,CTH
GOTERM_BP_DIRECT	establishment or maintenance of apical/basal cell polarity	2	191	5	19512	0.0478	0.411	40.86	1	0.389	0.000935	CDC42,EZR
GOTERM_BP_DIRECT	cysteine biosynthetic process	2	191	5	19512	0.0478	0.411	40.86	1	0.389	0.000935	CBS,CTH
GOTERM_BP_DIRECT	pyruvate biosynthetic process	2	191	5	19512	0.0478	0.411	40.86	1	0.389	0.000935	SRR,SDS
GOTERM_BP_DIRECT	positive regulation of neutrophil apoptotic process	2	191	5	19512	0.0478	0.411	40.86	1	0.389	0.000935	PIK3CD,PIK3CB
GOTERM_BP_DIRECT	cellular response to macrophage colony-stimulating factor stimulus	2	191	5	19512	0.0478	0.411	40.86	1	0.389	0.000935	PDE1B,PDE2A
GOTERM_BP_DIRECT	D-glucuronate catabolic process to D-xylulose 5-phosphate	2	191	5	19512	0.0478	0.411	40.86	1	0.389	0.000935	AKR1A1,SORD
GOTERM_BP_DIRECT	adenylate cyclase-inhibiting dopamine receptor signaling pathway	2	191	5	19512	0.0478	0.411	40.86	1	0.389	0.000935	FLNA,DRD2
GOTERM_BP_DIRECT	regulation of mitochondrial membrane potential	3	191	36	19512	0.0479	0.411	8.51	1	0.389	0.0052	PRKN,PINK1,ADORA2A
GOTERM_BP_DIRECT	regulation of postsynapse organization	3	191	36	19512	0.0479	0.411	8.51	1	0.389	0.0052	CDC42,AKT1,BAIAP2
GOTERM_BP_DIRECT	cellular response to nerve growth factor stimulus	3	191	36	19512	0.0479	0.411	8.51	1	0.389	0.0052	EHD1,AKT1,CRK
GOTERM_BP_DIRECT	cellular response to hypoxia	5	191	140	19512	0.0482	0.411	3.65	1	0.39	0.0123	CCNA2,PINK1,CCNB1,TRPC6,CBS
GOTERM_BP_DIRECT	response to toxic substance	4	191	84	19512	0.0488	0.415	4.86	1	0.393	0.00934	GRIA1,CCNB1,CDH1,DRD2
GOTERM_BP_DIRECT	negative regulation of protein-containing complex assembly	3	191	37	19512	0.0503	0.426	8.28	1	0.404	0.00562	CDC42,GSK3B,SRC
GOTERM_BP_DIRECT	transmembrane transport	11	191	569	19512	0.0523	0.441	1.97	1	0.418	0.0247	ABCA1,SLC12A2,TRPC5,TRPC6,KCNH5,TRPC3,TRPC4,KCNQ1,TRPV4,KCNQ2,KCNQ3
GOTERM_BP_DIRECT	leukocyte migration	3	191	38	19512	0.0527	0.441	8.07	1	0.418	0.00606	SRC,F2RL1,MSN
GOTERM_BP_DIRECT	positive regulation of multicellular organismal process	3	191	38	19512	0.0527	0.441	8.07	1	0.418	0.00606	STAT3,PIK3CD,DRD2
GOTERM_BP_DIRECT	maintenance of protein location in mitochondrion	2	191	6	19512	0.057	0.464	34.05	1	0.44	0.00139	PINK1,AKT1
GOTERM_BP_DIRECT	gamma-aminobutyric acid receptor clustering	2	191	6	19512	0.057	0.464	34.05	1	0.44	0.00139	GLRB,GPHN
GOTERM_BP_DIRECT	interleukin-23-mediated signaling pathway	2	191	6	19512	0.057	0.464	34.05	1	0.44	0.00139	STAT3,JAK2
GOTERM_BP_DIRECT	negative regulation of 3'-UTR-mediated mRNA stabilization	2	191	6	19512	0.057	0.464	34.05	1	0.44	0.00139	STAT3,JAK2
GOTERM_BP_DIRECT	negative regulation of leukocyte cell-cell adhesion	2	191	6	19512	0.057	0.464	34.05	1	0.44	0.00139	AKT1,PPARA
GOTERM_BP_DIRECT	membrane to membrane docking	2	191	6	19512	0.057	0.464	34.05	1	0.44	0.00139	MSN,EZR
GOTERM_BP_DIRECT	cysteine metabolic process	2	191	6	19512	0.057	0.464	34.05	1	0.44	0.00139	CBS,CTH
GOTERM_BP_DIRECT	cerebral cortex development	4	191	91	19512	0.0593	0.481	4.49	1	0.455	0.0123	GRIA1,KIF14,FLNA,CRK
GOTERM_BP_DIRECT	blood circulation	3	191	41	19512	0.0604	0.484	7.47	1	0.459	0.00749	GUCY1A1,GUCY1B1,ADORA2A
GOTERM_BP_DIRECT	lactation	3	191	41	19512	0.0604	0.484	7.47	1	0.459	0.00749	PPARA,USF2,SLC6A3
GOTERM_BP_DIRECT	liver development	4	191	92	19512	0.0609	0.484	4.44	1	0.459	0.0127	DUT,PIK3CA,HGF,OTC
GOTERM_BP_DIRECT	regulation of protein localization	4	191	92	19512	0.0609	0.484	4.44	1	0.459	0.0127	CCNE2,CCNE1,ARHGDIA,AKT1
GOTERM_BP_DIRECT	cellular response to starvation	4	191	92	19512	0.0609	0.484	4.44	1	0.459	0.0127	PAK1,STK26,AKT1,PPARA
GOTERM_BP_DIRECT	cytokine-mediated signaling pathway	5	191	153	19512	0.0627	0.495	3.34	1	0.469	0.0174	IRS1,STAT3,AKT1,PIK3R1,JAK2
GOTERM_BP_DIRECT	fibroblast proliferation	3	191	42	19512	0.063	0.495	7.3	1	0.469	0.00801	CDKN1A,PDGFC,HMGA2
GOTERM_BP_DIRECT	neuromuscular process	3	191	42	19512	0.063	0.495	7.3	1	0.469	0.00801	GLRA1,GLRB,DCTN1
GOTERM_BP_DIRECT	oncogene-induced cell senescence	2	191	7	19512	0.0662	0.503	29.19	1	0.477	0.00194	CDKN1A,HMGA2
GOTERM_BP_DIRECT	cellular response to interleukin-3	2	191	7	19512	0.0662	0.503	29.19	1	0.477	0.00194	GSK3B,JAK2
GOTERM_BP_DIRECT	G protein-coupled serotonin receptor signaling pathway	2	191	7	19512	0.0662	0.503	29.19	1	0.477	0.00194	GNAZ,HTR2C
GOTERM_BP_DIRECT	cellular detoxification of aldehyde	2	191	7	19512	0.0662	0.503	29.19	1	0.477	0.00194	AKR1B10,AKR1A1
GOTERM_BP_DIRECT	hyaloid vascular plexus regression	2	191	7	19512	0.0662	0.503	29.19	1	0.477	0.00194	DRD2,SLC6A3
GOTERM_BP_DIRECT	saliva secretion	2	191	7	19512	0.0662	0.503	29.19	1	0.477	0.00194	CHRM3,CHRM1
GOTERM_BP_DIRECT	relaxation of vascular associated smooth muscle	2	191	7	19512	0.0662	0.503	29.19	1	0.477	0.00194	GUCY1A1,RGS2
GOTERM_BP_DIRECT	positive regulation of epithelial cell proliferation involved in lung morphogenesis	2	191	7	19512	0.0662	0.503	29.19	1	0.477	0.00194	CDC42,HMGA2
GOTERM_BP_DIRECT	NMDA selective glutamate receptor signaling pathway	2	191	7	19512	0.0662	0.503	29.19	1	0.477	0.00194	DLG4,CAPN1
GOTERM_BP_DIRECT	cardiac muscle contraction	3	191	44	19512	0.0684	0.514	6.97	1	0.487	0.00911	MAP2K3,PIK3CA,KCNQ1
GOTERM_BP_DIRECT	regulation of neuron projection development	3	191	44	19512	0.0684	0.514	6.97	1	0.487	0.00911	GSK3B,NCS1,AKT1
GOTERM_BP_DIRECT	dendrite development	3	191	44	19512	0.0684	0.514	6.97	1	0.487	0.00911	GRIN3A,BAIAP2,CRK
GOTERM_BP_DIRECT	neuron differentiation	6	191	225	19512	0.0687	0.515	2.72	1	0.488	0.0236	TRPC5,TGIF2,TRPC6,ERBB2,KCNQ3,BAIAP2
GOTERM_BP_DIRECT	central nervous system development	5	191	159	19512	0.0702	0.523	3.21	1	0.496	0.0202	PRKN,ADORA2A,PDGFC,SH3GL2,SH3GL1
GOTERM_BP_DIRECT	T cell costimulation	3	191	45	19512	0.0711	0.523	6.81	1	0.496	0.00969	SRC,PIK3CD,AKT1
GOTERM_BP_DIRECT	semaphorin-plexin signaling pathway	3	191	45	19512	0.0711	0.523	6.81	1	0.496	0.00969	ARHGDIA,ERBB2,FLNA
GOTERM_BP_DIRECT	regulation of heart rate	3	191	45	19512	0.0711	0.523	6.81	1	0.496	0.00969	KCNQ1,ANK2,DRD2
GOTERM_BP_DIRECT	positive regulation of substrate adhesion-dependent cell spreading	3	191	45	19512	0.0711	0.523	6.81	1	0.496	0.00969	CDC42,FLNA,CRK
GOTERM_BP_DIRECT	protein catabolic process	4	191	99	19512	0.0724	0.531	4.13	1	0.503	0.0163	PRKN,ST14,GRIN2A,AKT1
GOTERM_BP_DIRECT	mitotic spindle assembly	3	191	46	19512	0.0739	0.533	6.66	1	0.505	0.0103	KIFC1,FLNA,KIF11
GOTERM_BP_DIRECT	neuron projection development	5	191	162	19512	0.0739	0.533	3.15	1	0.505	0.0217	EHD1,GSK3B,CDH1,L1CAM,SH3GL2
GOTERM_BP_DIRECT	regulation of protein targeting to mitochondrion	2	191	8	19512	0.0753	0.533	25.54	1	0.505	0.00257	PRKN,PINK1
GOTERM_BP_DIRECT	regulation of mitotic cell cycle spindle assembly checkpoint	2	191	8	19512	0.0753	0.533	25.54	1	0.505	0.00257	CCNB1,DUSP1
GOTERM_BP_DIRECT	phospholipase C-activating dopamine receptor signaling pathway	2	191	8	19512	0.0753	0.533	25.54	1	0.505	0.00257	GNA14,DRD2
GOTERM_BP_DIRECT	negative regulation of hypoxia-induced intrinsic apoptotic signaling pathway	2	191	8	19512	0.0753	0.533	25.54	1	0.505	0.00257	PINK1,PIK3CB
GOTERM_BP_DIRECT	hepatocyte growth factor receptor signaling pathway	2	191	8	19512	0.0753	0.533	25.54	1	0.505	0.00257	PAK1,HGF
GOTERM_BP_DIRECT	chromosome organization involved in meiotic cell cycle	2	191	8	19512	0.0753	0.533	25.54	1	0.505	0.00257	CCNE2,CCNE1
GOTERM_BP_DIRECT	ERBB2 signaling pathway	2	191	8	19512	0.0753	0.533	25.54	1	0.505	0.00257	SRC,ERBB2
GOTERM_BP_DIRECT	regulation of locomotion	2	191	8	19512	0.0753	0.533	25.54	1	0.505	0.00257	CHRM1,CHRM4
GOTERM_BP_DIRECT	positive regulation of cold-induced thermogenesis	4	191	102	19512	0.0777	0.548	4.01	1	0.519	0.018	KDM3A,THRA,PDGFC,JAK2
GOTERM_BP_DIRECT	positive regulation of interleukin-6 production	4	191	103	19512	0.0795	0.55	3.97	1	0.521	0.0186	TRPV4,STAT3,F2RL1,INAVA
GOTERM_BP_DIRECT	release of sequestered calcium ion into cytosol	3	191	48	19512	0.0795	0.55	6.38	1	0.521	0.0116	FLNA,HTR2C,DRD2
GOTERM_BP_DIRECT	regulation of G protein-coupled receptor signaling pathway	3	191	48	19512	0.0795	0.55	6.38	1	0.521	0.0116	RGS2,RGS16,RGS7
GOTERM_BP_DIRECT	substrate adhesion-dependent cell spreading	3	191	48	19512	0.0795	0.55	6.38	1	0.521	0.0116	SRC,KIF14,PIK3R1
GOTERM_BP_DIRECT	mRNA transcription by RNA polymerase II	3	191	49	19512	0.0824	0.55	6.25	1	0.521	0.0122	THRA,STAT3,FLNA
GOTERM_BP_DIRECT	cellular response to epidermal growth factor stimulus	3	191	49	19512	0.0824	0.55	6.25	1	0.521	0.0122	ERBB2,AKT1,BAIAP2
GOTERM_BP_DIRECT	regulation of actin cytoskeleton organization	4	191	105	19512	0.0831	0.55	3.89	1	0.521	0.0198	CDC42,PAK1,BAIAP2,CRK
GOTERM_BP_DIRECT	cellular response to brain-derived neurotrophic factor stimulus	2	191	9	19512	0.0843	0.55	22.7	1	0.521	0.00328	GRIA1,SH3GL2
GOTERM_BP_DIRECT	positive regulation of protein localization to membrane	2	191	9	19512	0.0843	0.55	22.7	1	0.521	0.00328	PRKN,PIK3CA
GOTERM_BP_DIRECT	negative regulation of p38MAPK cascade	2	191	9	19512	0.0843	0.55	22.7	1	0.521	0.00328	DUSP1,EZR
GOTERM_BP_DIRECT	protein localization to endoplasmic reticulum	2	191	9	19512	0.0843	0.55	22.7	1	0.521	0.00328	AKT1,ANK2
GOTERM_BP_DIRECT	adenohypophysis development	2	191	9	19512	0.0843	0.55	22.7	1	0.521	0.00328	DRD2,SLC6A3
GOTERM_BP_DIRECT	establishment of protein localization to mitochondrion	2	191	9	19512	0.0843	0.55	22.7	1	0.521	0.00328	PINK1,AKT1
GOTERM_BP_DIRECT	positive regulation of cardiac muscle contraction	2	191	9	19512	0.0843	0.55	22.7	1	0.521	0.00328	RGS2,KCNQ1
GOTERM_BP_DIRECT	cAMP catabolic process	2	191	9	19512	0.0843	0.55	22.7	1	0.521	0.00328	PDE10A,PDE7B
GOTERM_BP_DIRECT	vascular endothelial cell response to laminar fluid shear stress	2	191	9	19512	0.0843	0.55	22.7	1	0.521	0.00328	AKT1,PKN2
GOTERM_BP_DIRECT	atrial cardiac muscle cell action potential	2	191	9	19512	0.0843	0.55	22.7	1	0.521	0.00328	KCNQ1,ANK2
GOTERM_BP_DIRECT	cortical microtubule organization	2	191	9	19512	0.0843	0.55	22.7	1	0.521	0.00328	TRPV4,EZR
GOTERM_BP_DIRECT	righting reflex	2	191	9	19512	0.0843	0.55	22.7	1	0.521	0.00328	GLRA1,GLRB
GOTERM_BP_DIRECT	L-lysine transmembrane transport	2	191	9	19512	0.0843	0.55	22.7	1	0.521	0.00328	SLC25A15,SLC25A2
GOTERM_BP_DIRECT	negative regulation of dendrite morphogenesis	2	191	9	19512	0.0843	0.55	22.7	1	0.521	0.00328	TRPC5,TRPC6
GOTERM_BP_DIRECT	regulation of dopamine metabolic process	2	191	9	19512	0.0843	0.55	22.7	1	0.521	0.00328	PRKN,SLC6A3
GOTERM_BP_DIRECT	negative regulation of DNA biosynthetic process	2	191	9	19512	0.0843	0.55	22.7	1	0.521	0.00328	CDKN1A,DUSP1
GOTERM_BP_DIRECT	gastric acid secretion	2	191	9	19512	0.0843	0.55	22.7	1	0.521	0.00328	KCNQ1,CHRM5
GOTERM_BP_DIRECT	positive regulation of DNA-templated transcription	13	191	791	19512	0.0863	0.561	1.68	1	0.531	0.0477	MAP2K3,KDM3A,USP21,ACTN1,STAT3,SMARCA5,HMGA2,USF2,PIAS1,CCNA2,CDH1,CDK2,PPARA
GOTERM_BP_DIRECT	cellular response to hormone stimulus	3	191	51	19512	0.0882	0.572	6.01	1	0.542	0.0136	DUSP1,STAT3,IGFBP7
GOTERM_BP_DIRECT	positive regulation of smooth muscle cell proliferation	3	191	52	19512	0.0912	0.58	5.89	1	0.55	0.0144	PIK3CA,AKT1,PIK3R1
GOTERM_BP_DIRECT	ephrin receptor signaling pathway	3	191	52	19512	0.0912	0.58	5.89	1	0.55	0.0144	PAK1,SRC,CRK
GOTERM_BP_DIRECT	negative regulation of synaptic transmission, glutamatergic	2	191	10	19512	0.0932	0.58	20.43	1	0.55	0.00407	PRKN,DRD2
GOTERM_BP_DIRECT	nitric oxide-cGMP-mediated signaling	2	191	10	19512	0.0932	0.58	20.43	1	0.55	0.00407	GUCY1A1,GUCY1B1
GOTERM_BP_DIRECT	positive regulation of podosome assembly	2	191	10	19512	0.0932	0.58	20.43	1	0.55	0.00407	SRC,MSN
GOTERM_BP_DIRECT	dopamine transport	2	191	10	19512	0.0932	0.58	20.43	1	0.55	0.00407	CHRM5,SLC6A3
GOTERM_BP_DIRECT	intracellular chloride ion homeostasis	2	191	10	19512	0.0932	0.58	20.43	1	0.55	0.00407	SLC12A2,KCNQ1
GOTERM_BP_DIRECT	regulation of protein export from nucleus	2	191	10	19512	0.0932	0.58	20.43	1	0.55	0.00407	GSK3B,SIRT7
GOTERM_BP_DIRECT	cartilage development involved in endochondral bone morphogenesis	2	191	10	19512	0.0932	0.58	20.43	1	0.55	0.00407	CBS,TRPV4
GOTERM_BP_DIRECT	cellular response to leptin stimulus	2	191	10	19512	0.0932	0.58	20.43	1	0.55	0.00407	CCNA2,STAT3
GOTERM_BP_DIRECT	L-serine metabolic process	2	191	10	19512	0.0932	0.58	20.43	1	0.55	0.00407	SRR,CBS
GOTERM_BP_DIRECT	inhibitory postsynaptic potential	2	191	10	19512	0.0932	0.58	20.43	1	0.55	0.00407	GLRA1,ADORA2A
GOTERM_BP_DIRECT	positive regulation of microtubule nucleation	2	191	10	19512	0.0932	0.58	20.43	1	0.55	0.00407	PAK1,DCTN1
GOTERM_BP_DIRECT	action potential	3	191	53	19512	0.0942	0.585	5.78	1	0.554	0.0151	GNA14,KCNQ1,KCNQ2
GOTERM_BP_DIRECT	retinol metabolic process	3	191	54	19512	0.0972	0.596	5.68	1	0.565	0.0159	AKR1B10,AKR1B15,AKR1B1
GOTERM_BP_DIRECT	T cell differentiation	3	191	54	19512	0.0972	0.596	5.68	1	0.565	0.0159	PIK3CD,PIK3R2,PIK3R1
GOTERM_BP_DIRECT	vasodilation	3	191	54	19512	0.0972	0.596	5.68	1	0.565	0.0159	ADORA2A,SRC,F2RL1
GOTERM_BP_DIRECT	G2/M transition of mitotic cell cycle	3	191	54	19512	0.0972	0.596	5.68	1	0.565	0.0159	CCNA2,CCNB1,CDK2
GOTERM_BP_DIRECT	regulation of signal transduction	4	191	113	19512	0.0982	0.601	3.62	1	0.569	0.0251	NCS1,IGFBP7,CRK,CDC42SE2
GOTERM_CC_DIRECT	postsynaptic membrane	24	194	264	20808	4.49e-16	1.67e-13	9.75	1.65e-13	1.38e-13	4.24e-17	GABRQ,CHRM2,GRIA1,CHRM3,GRIA2,CHRM1,CHRM4,CHRM5,GABRA3,ANK2,GRIN2B,GPHN,SLC6A3,GRIN1,GLRA1,GLRA2,GRIN2A,GRIN3A,ADORA2A,GLRB,DLG4,CHRNE,DRD2,RGS7
GOTERM_CC_DIRECT	cytosol	102	194	5677	20808	1.3e-13	2.42e-11	1.93	4.84e-11	2.01e-11	6.68e-14	GUCY1B1,IRS1,IRS2,DOCK11,RGS2,ARHGDIA,FNTB,KIF5A,AKT1,CAPN1,SH3GL2,SH3GL1,RGS7,MAP2K3,GUCY1A2,GUCY1A1,SDS,ACTN1,AKR1E2,ANK2,CCNE2,CCNE1,KCNQ1,PRKCQ,EZR,PI4K2A,GRIA1,PDE1B,BAZ2A,PIK3R2,PIK3R1,SDSL,IQGAP3,CCNB2,CCNB1,PDGFC,ASL,FADD,CERT1,NEK6,TNK2,PDE2A,MSN,KLHL20,EHD3,AKR1B10,DLG4,STK26,KIF4A,AKR1B15,CDK2,GSK3B,CDKN1A,THRA,SH3KBP1,GDI2,KIF14,PIK3CD,AKR1B1,PIK3CB,KIF11,GPHN,NCS1,GPRASP1,JAK2,AKR1A1…
GOTERM_CC_DIRECT	dendrite	27	194	503	20808	1.32e-12	1.46e-10	5.76	4.9e-10	1.21e-10	2.17e-13	GRIA1,CHRM2,GRIA2,GNAZ,CHRM3,GSK3B,CHRM1,CHRM4,CHRM5,CAMK2A,HTR2C,GPHN,CDC42,GLRA1,PAK1,NCS1,DRD2,RGS7,TRPC5,L1CAM,GRIN2B,GRIN1,KLHL20,ADORA2A,GLRB,DLG4,PI4K2A
GOTERM_CC_DIRECT	cytoplasm	121	194	7749	20808	1.58e-12	1.46e-10	1.67	5.85e-10	1.21e-10	9.32e-13	GUCY1B1,IRS1,IRS2,RGS2,CDH1,ARHGDIA,KIF5A,AKT1,CAPN1,SH3GL2,SH3GL1,RGS7,MAP2K3,GUCY1A2,GUCY1A1,SDS,ACTN1,AKR1E2,ANK2,PIAS1,SPINT1,CCNE2,CCNE1,KCNQ1,PRKCQ,EZR,GNAZ,NDRG3,ANP32A,PDE1B,PHYHIPL,PIK3R1,IQGAP3,INAVA,CCNB2,CCNB1,PDGFC,ASL,FADD,CERT1,NEK6,TNK2,PDE2A,RDX,MSN,GRIN2B,KLHL20,EHD1,EHD3,AKR1B10,GRIN3A,DLG4,STK26,KIF4A,AKR1B15,CDK2,CDC42SE2,GSK3B,CLIC5,CDKN1A,THRA,SH3KBP1,GDI2,KIF14,PIK3CD,AKR1…
GOTERM_CC_DIRECT	synapse	37	194	1001	20808	2.17e-12	1.61e-10	3.96	8.05e-10	1.34e-10	5.29e-13	GRIA1,PRKN,CHRM2,GRIA2,GNAZ,CHRM3,CHRM1,SH3KBP1,CHRM4,GDI2,CHRM5,CAMK2A,HTR2C,GPHN,GLRA1,GNA15,GRIN2A,GLRA2,CHRNE,NCS1,DRD2,SH3GL2,GABRQ,ACTN1,GABRA3,AKR1A1,ANK2,GRIN2B,GRIN1,GRIN3A,PDE10A,GLRB,DLG4,KCNQ2,KCNQ3,PDE7B,PI4K2A
GOTERM_CC_DIRECT	glutamatergic synapse	28	194	594	20808	9.28e-12	5.74e-10	5.06	3.44e-09	4.77e-10	1.76e-12	GRIA1,PRKN,GSK3B,GUCY1B1,CHRM1,SH3KBP1,CDC42,GRIN2A,CDH1,FLNA,AKT1,JAK2,DRD2,SH3GL2,RGS7,SH3GL1,GUCY1A1,ACTN1,STAT3,AP3D1,BAIAP2,PIAS1,EHD1,GRIN3A,PDE10A,ADORA2A,DLG4,PI4K2A
GOTERM_CC_DIRECT	neuron projection	22	194	372	20808	4.33e-11	2.29e-09	6.34	1.61e-08	1.91e-09	6.46e-12	GRIA1,PRKN,SLC12A2,CAMK2D,DCTN1,SH3KBP1,CAMK2A,ANK2,BAIAP2,GRIN2B,SLC6A3,GRIN1,CDC42,GLRA1,GRIN2A,GRIN3A,DLG4,KCNQ1,CHRNE,KIF5A,PI4K2A,RGS7
GOTERM_CC_DIRECT	plasma membrane	98	194	5927	20808	1.25e-10	5.78e-09	1.77	4.62e-08	4.8e-09	6.93e-11	CHRM2,CHRM3,CHRM1,IRS1,CHRM4,CHRM5,IRS2,RGS2,CDH1,AKT1,CAPN1,SH3GL2,RGS7,KCNH5,ACTN1,ANK2,SPINT1,KCNQ1,CLDN7,KCNQ2,KCNQ3,PRKCQ,EZR,PI4K2A,GRIA1,GRIA2,GNAZ,PIK3R1,GRIN2A,PDGFC,FADD,DRD2,ABCA1,ST14,TNK2,PDE2A,RDX,MSN,L1CAM,GRIN2B,EHD1,EHD3,GRIN3A,DLG4,TRPV4,CDC42SE2,GSK3B,CLIC5,SH3KBP1,KIF14,HTR2C,PIK3CD,PIK3CB,GPHN,SLC6A3,NCS1,ANXA6,JAK2,TRPC5,TRPC6,TRPC3,TRPC4,AKR1A1,PAWR,CDCP1,ADORA2A,PIK3CA,CRK…
GOTERM_CC_DIRECT	postsynapse	16	194	254	20808	1.61e-08	6.05e-07	6.76	5.97e-06	5.02e-07	2.23e-09	GRIA1,PRKN,GRIA2,GSK3B,GABRA3,AP3D1,BAIAP2,GPHN,CDC42,GRIN2A,CDH1,DLG4,FLNA,AKT1,JAK2,SH3GL2
GOTERM_CC_DIRECT	neuronal cell body	19	194	378	20808	1.63e-08	6.05e-07	5.39	6.05e-06	5.02e-07	2.88e-09	GRIA1,PRKN,SLC12A2,GRIA2,TRPC5,PDE1B,DCTN1,L1CAM,BAIAP2,SLC6A3,CDC42,GLRA1,SRR,GRIN3A,ADORA2A,KCNQ1,KIF5A,FLNA,PI4K2A
GOTERM_CC_DIRECT	perinuclear region of cytoplasm	26	194	737	20808	2.29e-08	7.72e-07	3.78	8.49e-06	6.41e-07	5.84e-09	PRKN,ANP32A,PKN3,SRC,PIK3R1,CDH1,ERBB2,KIF5A,NCS1,ANXA6,FLNA,CERT1,SH3GL2,ABCA1,TNK2,PDE2A,MSN,KLHL20,EHD1,PINK1,EHD3,PIK3CA,STK26,PKN2,EZR,CDKN3
GOTERM_CC_DIRECT	cell projection	36	194	1388	20808	5.51e-08	1.7e-06	2.78	2.05e-05	1.42e-06	1.93e-08	GRIA1,PRKN,CLIC5,CAMK2A,GPHN,SLC6A3,CDC42,GLRA1,PAK1,GRIN2A,GLRA2,ERBB2,FLNA,PDE6B,SH3GL2,SH3GL1,SLC12A2,ACTN1,RDX,SORD,MSN,BAIAP2,L1CAM,GRIN2B,KLHL20,EHD1,KIF9,EHD3,GLRB,DLG4,TRPV4,PKN2,EZR,PI4K2A,CDC42SE2,ARHGEF6
GOTERM_CC_DIRECT	focal adhesion	19	194	438	20808	1.52e-07	4.33e-06	4.65	5.63e-05	3.59e-06	3.12e-08	GSK3B,SRC,SH3KBP1,ACTN1,GDI2,RDX,MSN,PIK3R2,KIF23,L1CAM,CDC42,PAK1,EHD3,TRPV4,ANXA6,FLNA,CAPN1,JAK2,EZR
GOTERM_CC_DIRECT	postsynaptic density	15	194	276	20808	3.19e-07	8.46e-06	5.83	0.000118	7.03e-06	5.17e-08	GRIA1,PRKN,GRIA2,CAMK2D,SH3KBP1,CAMK2A,STAT3,BAIAP2,GRIN2B,GPHN,GRIN1,GRIN2A,GRIN3A,DLG4,NCS1
GOTERM_CC_DIRECT	phosphatidylinositol 3-kinase complex	5	194	9	20808	8.72e-07	2.02e-05	59.59	0.000323	1.68e-05	8.18e-09	PIK3CA,PIK3CD,PIK3R2,PIK3CB,PIK3R1
GOTERM_CC_DIRECT	phosphatidylinositol 3-kinase complex, class IA	5	194	9	20808	8.72e-07	2.02e-05	59.59	0.000323	1.68e-05	8.18e-09	PIK3CA,PIK3CD,PIK3R2,PIK3CB,PIK3R1
GOTERM_CC_DIRECT	presynaptic membrane	11	194	148	20808	1.26e-06	2.74e-05	7.97	0.000466	2.27e-05	1.47e-07	GRIA1,GRIN2A,CHRM1,ADORA2A,ERBB2,PDE2A,DRD2,PI4K2A,SLC6A3,KCNJ3,RGS7
GOTERM_CC_DIRECT	cell-cell junction	12	194	208	20808	4.06e-06	8.37e-05	6.19	0.0015	6.94e-05	6.19e-07	CDC42,GRIA1,PAK1,TRPC4,SRC,SH3KBP1,ACTN1,FLNA,AKT1,PIK3R1,IQGAP3,ARHGEF6
GOTERM_CC_DIRECT	synaptic membrane	8	194	73	20808	5.15e-06	0.0001	11.75	0.00191	8.34e-05	3.96e-07	GRIA1,GRIN2A,DLG4,PDE2A,BAIAP2,GRIN2B,GPHN,GRIN1
GOTERM_CC_DIRECT	monoatomic ion channel complex	10	194	150	20808	1.14e-05	0.000211	7.15	0.0042	0.000175	1.49e-06	KCNJ5,CLIC5,KCNJ6,GRIN3A,KCNH5,KCNQ1,KCNQ2,KCNQ3,KCNJ3,GRIN1
GOTERM_CC_DIRECT	voltage-gated potassium channel complex	8	194	88	20808	1.78e-05	0.000315	9.75	0.00659	0.000262	1.68e-06	KCNJ5,KCNJ6,KCNH5,DLG4,KCNQ1,KCNQ2,KCNQ3,KCNJ3
GOTERM_CC_DIRECT	presynapse	12	194	255	20808	2.75e-05	0.000464	5.05	0.0101	0.000385	5.18e-06	CHRM2,GRIA1,PRKN,GSK3B,TRPC5,GRIN3A,DLG4,AP3D1,BAIAP2,SH3GL2,RGS7,SH3GL1
GOTERM_CC_DIRECT	cytoskeleton	32	194	1569	20808	4.99e-05	0.000806	2.19	0.0184	0.000669	2.22e-05	CLIC5,DCTN1,SRC,SH3KBP1,KIF14,KIF11,GPHN,CDC42,PAK1,CCNB1,ARHGDIA,KIF5A,FLNA,JAK2,ACTN1,NEK6,RDX,MSN,KIF23,ANK2,BAIAP2,GRIN2B,PIAS1,CENPE,KIF9,PINK1,KIFC1,KIF4A,CDK2,PKN2,EZR,CDC42SE2
GOTERM_CC_DIRECT	membrane	112	194	9038	20808	5.43e-05	0.00084	1.33	0.02	0.000697	4.03e-05	CHRM2,CHRM3,CHRM1,CHRM4,CHRM5,FBL,RGS2,CDH1,ARHGDIA,KIF5A,AKT1,CAPN1,SH3GL2,SH3GL1,RGS7,MAP2K3,KCNH5,HGF,ACTN1,ANK2,LEMD3,SPINT1,KCNQ1,CLDN7,KCNQ2,KCNQ3,PRKCQ,EZR,PI4K2A,GRIA1,GRIA2,GNAZ,PIK3R1,CCNB2,GRIN2A,CCNB1,SGPL1,PDGFC,DRD2,ABCA1,CTSA,ST14,TNK2,PDE2A,RDX,MSN,L1CAM,GRIN2B,EHD1,EHD3,GRIN3A,DLG4,STK26,KIF4A,TRPV4,CDC42SE2,GSK3B,CLIC5,SLC25A2,SH3KBP1,GDI2,KIF14,HTR2C,KIF11,GPHN,SLC6A3,NCS1,ANXA…
GOTERM_CC_DIRECT	glycinergic synapse	4	194	9	20808	6.33e-05	0.00094	47.67	0.0232	0.00078	8.9e-07	GLRA1,GLRA2,GLRB,GPHN
GOTERM_CC_DIRECT	NMDA selective glutamate receptor complex	4	194	10	20808	8.99e-05	0.00128	42.9	0.0328	0.00106	1.47e-06	GRIN2A,GRIN3A,GRIN2B,GRIN1
GOTERM_CC_DIRECT	kinesin complex	6	194	50	20808	9.84e-05	0.0013	12.87	0.0359	0.00108	6.87e-06	KIF9,KIFC1,KIF5A,KIF14,KIF23,KIF11
GOTERM_CC_DIRECT	cyclin-dependent protein kinase holoenzyme complex	6	194	50	20808	9.84e-05	0.0013	12.87	0.0359	0.00108	6.87e-06	CCNA2,CCNB2,CDKN1A,CCNE1,CDK2,CKS1B
GOTERM_CC_DIRECT	early endosome	13	194	347	20808	0.000101	0.0013	4.02	0.0369	0.00108	2.41e-05	GRIA1,GSK3B,AP3D1,ANK2,EHD1,EHD3,KIFC1,KCNQ1,ERBB2,F2RL1,CERT1,SH3GL2,SH3GL1
GOTERM_CC_DIRECT	dendritic spine	9	194	158	20808	0.000116	0.0014	6.11	0.0423	0.00117	1.79e-05	GRIA1,GRIA2,GRIN2A,DLG4,CAMK2A,DRD2,BAIAP2,GPHN,GRIN1
GOTERM_CC_DIRECT	postsynaptic density membrane	8	194	118	20808	0.000117	0.0014	7.27	0.0426	0.00117	1.51e-05	GRIA1,GRIA2,GRIN2A,CHRM1,GRIN3A,DLG4,GRIN2B,GRIN1
GOTERM_CC_DIRECT	chloride channel complex	6	194	55	20808	0.000156	0.0018	11.7	0.0561	0.0015	1.21e-05	GABRQ,GLRA1,CLIC5,GLRA2,GLRB,GABRA3
GOTERM_CC_DIRECT	asymmetric synapse	4	194	13	20808	0.00021	0.0023	33	0.0749	0.00191	4.9e-06	GRIA1,GRIA2,CHRM1,ADORA2A
GOTERM_CC_DIRECT	excitatory synapse	5	194	32	20808	0.000211	0.0023	16.76	0.0751	0.00191	1.1e-05	GRIA1,GRIA2,DLG4,BAIAP2,GRIN1
GOTERM_CC_DIRECT	basolateral plasma membrane	11	194	270	20808	0.000223	0.00237	4.37	0.0795	0.00196	4.86e-05	ABCA1,SLC12A2,CHRM3,ST14,TRPC4,KCNQ1,ERBB2,CLDN7,MSN,ANK2,EZR
GOTERM_CC_DIRECT	cyclin E1-CDK2 complex	3	194	3	20808	0.000255	0.00256	107.26	0.0903	0.00212	7.98e-07	CCNE2,CCNE1,CDK2
GOTERM_CC_DIRECT	cyclin A2-CDK2 complex	3	194	3	20808	0.000255	0.00256	107.26	0.0903	0.00212	7.98e-07	CCNA2,CCNA1,CDK2
GOTERM_CC_DIRECT	microtubule organizing center	7	194	105	20808	0.000443	0.00432	7.15	0.152	0.00359	5.79e-05	CCNA2,CCNA1,CCNB2,CCNB1,CCNE2,CCNE1,KIFC1
GOTERM_CC_DIRECT	lamellipodium	9	194	195	20808	0.000486	0.00462	4.95	0.165	0.00383	9.28e-05	PAK1,PIK3CA,CDH1,TRPV4,RDX,AKT1,PKN2,BAIAP2,ARHGEF6
GOTERM_CC_DIRECT	guanylate cyclase complex, soluble	3	194	4	20808	0.000507	0.0047	80.44	0.172	0.00391	3.17e-06	GUCY1A2,GUCY1A1,GUCY1B1
GOTERM_CC_DIRECT	cell periphery	7	194	116	20808	0.000751	0.00678	6.47	0.243	0.00563	0.000109	CDC42,SLC12A2,DLG4,STK26,RDX,MSN,EZR
GOTERM_CC_DIRECT	axon	13	194	435	20808	0.000785	0.00678	3.21	0.253	0.00563	0.000232	PRKN,GSK3B,DCTN1,AP3D1,L1CAM,SLC6A3,KLHL20,PAK1,PINK1,ADORA2A,DLG4,NCS1,DRD2
GOTERM_CC_DIRECT	GABA-ergic synapse	7	194	117	20808	0.000786	0.00678	6.42	0.253	0.00563	0.000115	GLRA2,GUCY1A1,GLRB,SH3KBP1,GABRA3,DRD2,GPHN
GOTERM_CC_DIRECT	filopodium	6	194	82	20808	0.000998	0.00841	7.85	0.31	0.00699	0.000118	CDC42,TRPV4,RDX,MSN,EZR,BAIAP2
GOTERM_CC_DIRECT	cation channel complex	4	194	23	20808	0.00121	0.01	18.65	0.363	0.00831	5.65e-05	TRPC5,TRPC6,TRPC3,TRPC4
GOTERM_CC_DIRECT	spindle	9	194	246	20808	0.00215	0.017	3.92	0.551	0.0141	0.000523	CDC42,CENPE,DCTN1,KIFC1,KIF4A,KIF14,AKT1,KIF23,KIF11
GOTERM_CC_DIRECT	actin filament	6	194	98	20808	0.00221	0.017	6.57	0.559	0.0141	0.000314	PAK1,SRC,ACTN1,PAWR,FLNA,EZR
GOTERM_CC_DIRECT	apical part of cell	6	194	98	20808	0.00221	0.017	6.57	0.559	0.0141	0.000314	CDC42,SRR,KCNQ1,RDX,MSN,EZR
GOTERM_CC_DIRECT	cortical cytoskeleton	4	194	29	20808	0.0024	0.0182	14.79	0.59	0.0151	0.000145	TRPC4,DLG4,FLNA,EZR
GOTERM_CC_DIRECT	adherens junction	8	194	198	20808	0.00255	0.0185	4.33	0.612	0.0154	0.000556	CDH1,DLG4,TNK2,TRPV4,RDX,MSN,EZR,BAIAP2
GOTERM_CC_DIRECT	midbody	8	194	198	20808	0.00255	0.0185	4.33	0.612	0.0154	0.000556	CDC42,CENPE,KIF4A,RDX,KIF14,PKN2,KIF23,PIK3CB
GOTERM_CC_DIRECT	microtubule	11	194	377	20808	0.00283	0.0202	3.13	0.65	0.0167	0.000859	CENPE,KIF9,DCTN1,KIFC1,KIF4A,NEK6,KIF5A,KIF14,KIF23,KIF11,BAIAP2
GOTERM_CC_DIRECT	protein-containing complex	17	194	797	20808	0.00317	0.0222	2.29	0.692	0.0184	0.00133	GRIA1,PRKN,CDKN1A,GUCY1B1,DCTN1,TRPC4,NEK6,STAT3,KIF11,CDC42,PAK1,KIF5A,AKT1,PKN2,FADD,EZR,CRK
GOTERM_CC_DIRECT	endosome	17	194	808	20808	0.00362	0.0249	2.26	0.74	0.0207	0.00153	GRIA1,ABCA1,TNK2,ANK2,GRIN2B,EHD1,EHD3,CDH1,KIFC1,KCNQ1,ERBB2,CDK2,JAK2,EZR,PI4K2A,SH3GL2,SH3GL1
GOTERM_CC_DIRECT	lateral plasma membrane	5	194	69	20808	0.00388	0.0262	7.77	0.763	0.0217	0.000464	SLC12A2,CDH1,CLDN7,DRD2,IQGAP3
GOTERM_CC_DIRECT	endocytic vesicle	5	194	73	20808	0.00474	0.0314	7.35	0.829	0.0261	0.000601	ABCA1,EHD1,EHD3,SH3KBP1,DRD2
GOTERM_CC_DIRECT	extracellular exosome	34	194	2242	20808	0.005	0.0325	1.63	0.844	0.027	0.00296	CLIC5,NDRG3,AHCY,SRC,GDI2,AKR1B1,CDC42,GNA14,FBL,CDH1,ARHGDIA,PDGFC,ANXA6,FLNA,IGFBP7,ASL,CAPN1,H2AZ1,SLC12A2,CTSA,DUT,ARMCX5-GPRASP2,ACTN1,RDX,AKR1A1,SORD,MSN,BAIAP2,EHD1,SPINT1,CTH,STK26,EZR,CRK
GOTERM_CC_DIRECT	apical plasma membrane	11	194	411	20808	0.00517	0.0331	2.87	0.854	0.0275	0.00171	SLC12A2,CLIC5,STK26,KCNQ1,TRPV4,ERBB2,RDX,AKR1A1,MSN,ANK2,EZR
GOTERM_CC_DIRECT	endocytic vesicle membrane	5	194	76	20808	0.00547	0.0344	7.06	0.869	0.0286	0.000723	GRIA1,GRIA2,CAMK2D,DLG4,CAMK2A
GOTERM_CC_DIRECT	mitochondrion	29	194	1832	20808	0.00595	0.0368	1.7	0.891	0.0306	0.00337	PRKN,CLIC5,GSK3B,OAT,SLC25A2,SRC,CAMK2A,AKR1B1,TYMS,HSD17B10,RGS2,ANXA6,AKT1,CAPN1,CERT1,DUT,PDHA1,SDS,PDE2A,SORD,KIF23,ANK2,SLC25A15,PINK1,AKR1B10,AKR1B15,KCNQ3,PI4K2A,OTC
GOTERM_CC_DIRECT	anchoring junction	11	194	423	20808	0.0063	0.0383	2.79	0.904	0.0318	0.00214	PAK1,CDH1,SRC,SH3KBP1,ACTN1,TNK2,TRPV4,CLDN7,FLNA,PKN2,SH3GL1
GOTERM_CC_DIRECT	podosome	4	194	42	20808	0.00691	0.0414	10.22	0.924	0.0343	0.000621	KIF9,SRC,FLNA,SH3GL1
GOTERM_CC_DIRECT	caveola	5	194	82	20808	0.00715	0.0421	6.54	0.93	0.0349	0.00102	GSK3B,IRS1,TRPC4,SRC,JAK2
GOTERM_CC_DIRECT	actin cytoskeleton	9	194	302	20808	0.00736	0.0427	3.2	0.936	0.0354	0.00218	CLIC5,CDH1,ACTN1,PAWR,FLNA,EZR,BAIAP2,CRK,KLHL20
GOTERM_CC_DIRECT	cell body	5	194	84	20808	0.00777	0.0444	6.38	0.945	0.0368	0.00114	GRIA1,SLC12A2,GNAZ,PINK1,FADD
GOTERM_CC_DIRECT	dopaminergic synapse	3	194	15	20808	0.0083	0.0467	21.45	0.955	0.0387	0.000334	PRKN,DRD2,SLC6A3
GOTERM_CC_DIRECT	neuromuscular junction	5	194	86	20808	0.00844	0.0467	6.24	0.957	0.0388	0.00126	GRIA1,DLG4,CHRNE,ERBB2,CRK
GOTERM_CC_DIRECT	pseudopodium	3	194	17	20808	0.0106	0.0579	18.93	0.981	0.0481	0.000493	ACTN1,F2RL1,MSN
GOTERM_CC_DIRECT	cell surface	14	194	701	20808	0.014	0.075	2.14	0.995	0.0623	0.00619	GRIA1,ABCA1,KCNH5,TRPC4,MSN,L1CAM,GRIN2B,SLC6A3,GRIN1,GRIN2A,TRPV4,PDGFC,KCNQ3,KCNJ3
GOTERM_CC_DIRECT	mitotic spindle	6	194	153	20808	0.0142	0.075	4.21	0.995	0.0623	0.00316	CDC42,CENPE,DCTN1,KIFC1,KIF23,KIF11
GOTERM_CC_DIRECT	ruffle membrane	5	194	101	20808	0.0146	0.0762	5.31	0.996	0.0632	0.00257	PAK1,SRC,TRPV4,ERBB2,EZR
GOTERM_CC_DIRECT	cortical actin cytoskeleton	4	194	58	20808	0.0167	0.086	7.4	0.998	0.0714	0.0021	CDH1,ACTN1,TRPV4,RDX
GOTERM_CC_DIRECT	membrane raft	7	194	222	20808	0.0177	0.0878	3.38	0.999	0.0729	0.00492	ABCA1,TRPC4,SRC,KCNQ1,JAK2,PI4K2A,SLC6A3
GOTERM_CC_DIRECT	NoRC complex	2	194	2	20808	0.0185	0.0878	107.26	0.999	0.0729	8.65e-05	SMARCA5,BAZ2A
GOTERM_CC_DIRECT	I(KACh) inward rectifier potassium channel complex	2	194	2	20808	0.0185	0.0878	107.26	0.999	0.0729	8.65e-05	KCNJ5,KCNJ3
GOTERM_CC_DIRECT	WICH complex	2	194	2	20808	0.0185	0.0878	107.26	0.999	0.0729	8.65e-05	SMARCA5,BAZ1B
GOTERM_CC_DIRECT	cyclin E2-CDK2 complex	2	194	2	20808	0.0185	0.0878	107.26	0.999	0.0729	8.65e-05	CCNE2,CDK2
GOTERM_CC_DIRECT	cyclin A1-CDK2 complex	2	194	2	20808	0.0185	0.0878	107.26	0.999	0.0729	8.65e-05	CCNA1,CDK2
GOTERM_CC_DIRECT	ruffle	5	194	109	20808	0.0188	0.0882	4.92	0.999	0.0732	0.00357	PAK1,ACTN1,RDX,EZR,BAIAP2
GOTERM_CC_DIRECT	cytoplasmic side of plasma membrane	5	194	114	20808	0.0217	0.101	4.7	1	0.0837	0.00433	RGS2,CDH1,FADD,JAK2,GPHN
GOTERM_CC_DIRECT	centrosome	13	194	688	20808	0.0272	0.122	2.03	1	0.101	0.0126	GSK3B,CLIC5,TGIF2,DCTN1,NEK6,KIF23,CDC42,CCNB2,PAK1,CCNB1,KIFC1,CDK2,PKN2
GOTERM_CC_DIRECT	ciliary pocket membrane	2	194	3	20808	0.0276	0.122	71.51	1	0.101	0.000258	EHD1,EHD3
GOTERM_CC_DIRECT	spindle midzone	3	194	28	20808	0.0276	0.122	11.49	1	0.101	0.0022	CDC42,CENPE,KIF14
GOTERM_CC_DIRECT	presynaptic cytosol	3	194	28	20808	0.0276	0.122	11.49	1	0.101	0.0022	BAIAP2,SH3GL2,PIAS1
GOTERM_CC_DIRECT	AMPA glutamate receptor complex	3	194	29	20808	0.0295	0.129	11.1	1	0.107	0.00244	GRIA1,GRIA2,DLG4
GOTERM_CC_DIRECT	cell cortex	6	194	188	20808	0.0311	0.134	3.42	1	0.111	0.0085	CLIC5,DCTN1,FLNA,AKT1,EZR,IQGAP3
GOTERM_CC_DIRECT	postsynaptic cytosol	3	194	32	20808	0.0354	0.151	10.06	1	0.125	0.00324	KIF5A,BAIAP2,PIAS1
GOTERM_CC_DIRECT	synaptic vesicle	5	194	136	20808	0.038	0.16	3.94	1	0.133	0.00901	GRIA1,PRKN,GRIN2A,DLG4,GRIN1
GOTERM_CC_DIRECT	heterotrimeric G-protein complex	3	194	36	20808	0.0439	0.183	8.94	1	0.152	0.00454	GNAZ,GNA14,GNA15
GOTERM_CC_DIRECT	calcium- and calmodulin-dependent protein kinase complex	2	194	5	20808	0.0455	0.186	42.9	1	0.154	0.000849	CAMK2D,CAMK2A
GOTERM_CC_DIRECT	inward rectifier potassium channel complex	2	194	5	20808	0.0455	0.186	42.9	1	0.154	0.000849	KCNJ5,KCNJ3
GOTERM_CC_DIRECT	nucleus	78	194	7054	20808	0.0466	0.188	1.19	1	0.156	0.0381	GSK3B,CDKN1A,DDX49,THRA,IRS1,KIF14,PIK3CB,KIF11,TTF1,FBL,RGS2,ARHGDIA,ANXA6,AKT1,JAK2,GPRASP1,RGS7,TGIF2,DUSP1,PAWR,KIF23,SIRT7,LEMD3,BAZ1B,PIAS1,CCNA2,CCNA1,CCNE2,CCNE1,KIFC1,PPARA,CRK,RBKS,PRKN,KDM3A,CAMK2D,AHCY,ANP32A,SRC,DCTN1,PKN3,CAMK2A,BAZ2A,PIK3R2,PIK3R1,TYMS,INAVA,CCNB2,PAK1,CCNB1,CBS,ERBB2,PDGFC,SHOX,BEND3,FLNA,H2AZ1,DUT,PDHA1,CBX4,ARMCX5-GPRASP2,USP21,NEK6,TNK2,PDE2A,STAT3,SMARCA5,HMGA…
GOTERM_CC_DIRECT	condensed chromosome	3	194	38	20808	0.0484	0.193	8.47	1	0.16	0.0053	CDK2,SMARCA5,BAZ1B
GOTERM_CC_DIRECT	microtubule associated complex	3	194	39	20808	0.0507	0.2	8.25	1	0.166	0.0057	DCTN1,KIF4A,FNTB
GOTERM_CC_DIRECT	growth cone	5	194	152	20808	0.0533	0.208	3.53	1	0.173	0.0141	TRPC5,PINK1,TRPV4,FLNA,L1CAM
GOTERM_CC_DIRECT	Lewy body	2	194	6	20808	0.0544	0.21	35.75	1	0.174	0.00127	PRKN,PINK1
GOTERM_CC_DIRECT	dendritic shaft	3	194	43	20808	0.0603	0.231	7.48	1	0.192	0.00749	GRIA1,FLNA,BAIAP2
GOTERM_CC_DIRECT	terminal bouton	3	194	44	20808	0.0628	0.237	7.31	1	0.197	0.00798	PRKN,AP3D1,GRIN1
GOTERM_CC_DIRECT	perikaryon	5	194	161	20808	0.0632	0.237	3.33	1	0.197	0.0176	GLRA1,KIF5A,FLNA,DRD2,PI4K2A
GOTERM_CC_DIRECT	T-tubule	3	194	45	20808	0.0653	0.24	7.15	1	0.199	0.00849	RDX,ANK2,KCNJ3
GOTERM_CC_DIRECT	presynaptic active zone	3	194	45	20808	0.0653	0.24	7.15	1	0.199	0.00849	EHD1,ADORA2A,PI4K2A
GOTERM_CC_DIRECT	intercalated disc	3	194	46	20808	0.0679	0.247	7	1	0.205	0.00903	PAK1,PIK3CA,ANK2
GOTERM_CC_DIRECT	B-WICH complex	2	194	8	20808	0.0718	0.256	26.81	1	0.213	0.00233	SMARCA5,BAZ1B
GOTERM_CC_DIRECT	neuron spine	2	194	8	20808	0.0718	0.256	26.81	1	0.213	0.00233	GRIA1,DLG4
GOTERM_CC_DIRECT	immunological synapse	3	194	48	20808	0.0731	0.258	6.7	1	0.215	0.0101	ARHGDIA,PRKCQ,EZR
GOTERM_CC_DIRECT	Schaffer collateral - CA1 synapse	4	194	106	20808	0.0759	0.266	4.05	1	0.221	0.0174	CHRM1,ARHGDIA,STAT3,BAIAP2
GOTERM_CC_DIRECT	flotillin complex	2	194	9	20808	0.0805	0.279	23.84	1	0.232	0.00298	CDH1,SLC6A3
GOTERM_CC_DIRECT	organelle	3	194	53	20808	0.0867	0.295	6.07	1	0.245	0.0133	GRIN3A,DLG4,ACTN1
GOTERM_CC_DIRECT	nucleoplasm	47	194	4091	20808	0.0868	0.295	1.23	1	0.245	0.0673	GSK3B,CDKN1A,KDM3A,CAMK2D,OAT,DDX49,THRA,ANP32A,IRS1,CAMK2A,AKR1B1,BAZ2A,PIK3CB,TTF1,INAVA,CKS1B,FBL,PAK1,CCNB1,ERBB2,SHOX,BEND3,AKT1,JAK2,CERT1,MAP2K3,DUT,TGIF2,CBX4,USP21,NEK6,STAT3,SMARCA5,HMGA2,KIF23,SIRT7,BAZ1B,BAIAP2,USF2,PIAS1,CCNA2,CCNA1,CCNE2,CCNE1,CDK2,PKN2,PPARA
GOTERM_CC_DIRECT	cell tip	2	194	10	20808	0.089	0.3	21.45	1	0.249	0.0037	RDX,RGS7
GOTERM_CC_DIRECT	postsynaptic specialization	2	194	11	20808	0.0974	0.323	19.5	1	0.268	0.0045	GLRB,GPHN
GOTERM_CC_DIRECT	chromatin silencing complex	2	194	11	20808	0.0974	0.323	19.5	1	0.268	0.0045	SMARCA5,BAZ2A
GOTERM_MF_DIRECT	monoatomic ion channel activity	21	193	189	19272	3.93e-15	2.21e-12	11.09	2.18e-12	1.9e-12	2.93e-16	GABRQ,GRIA1,GRIA2,TRPC5,TRPC6,KCNH5,TRPC3,TRPC4,GABRA3,GRIN2B,GRIN1,GLRA1,GLRA2,GRIN2A,GRIN3A,GLRB,KCNQ1,TRPV4,CHRNE,KCNQ2,KCNQ3
GOTERM_MF_DIRECT	protein kinase binding	25	193	491	19272	1.38e-10	3.63e-08	5.08	7.77e-08	3.12e-08	2.59e-11	GRIA1,PRKN,GSK3B,CDKN1A,DCTN1,KIF14,IRS2,KIF11,CKS1B,CDC42,PAK1,CCNB1,AKT1,JAK2,SLC12A2,MAP2K3,NEK6,STAT3,MSN,ANK2,CCNA2,CCNE2,CCNE1,DLG4,TRPV4
GOTERM_MF_DIRECT	kinase activity	30	193	729	19272	1.94e-10	3.63e-08	4.11	1.09e-07	3.12e-08	4.53e-11	GSK3B,CDKN1A,CAMK2D,PKN3,SRC,SH3KBP1,CAMK2A,PIK3CD,PIK3CB,PIK3R1,CKS1B,PAK1,ERBB2,AKT1,JAK2,CERT1,MAP2K3,TNK2,NEK6,BAZ1B,PINK1,PIK3CA,CCNE1,STK26,CDK2,PKN2,PRKCQ,PI4K2A,RBKS,CDKN3
GOTERM_MF_DIRECT	nucleotide binding	49	193	1839	19272	3.22e-10	4.52e-08	2.66	1.81e-07	3.89e-08	1.18e-10	GSK3B,DDX49,GUCY1B1,KIF14,PIK3CD,PIK3CB,KIF11,GPHN,KIF5A,AKT1,JAK2,MAP2K3,GUCY1A2,GUCY1A1,KIF23,BAZ1B,KIF9,PIK3CA,KIFC1,PDE5A,PRKCQ,PI4K2A,RBKS,GNAZ,CAMK2D,SRC,PKN3,CAMK2A,CDC42,GNA14,PAK1,GNA15,SRR,ERBB2,PDE6C,ABCA1,NEK6,TNK2,PDE2A,EHD1,CENPE,PINK1,EHD3,PDE10A,STK26,KIF4A,TRPV4,CDK2,PKN2
GOTERM_MF_DIRECT	transmitter-gated monoatomic ion channel activity involved in regulation of postsynaptic membrane potential	10	193	46	19272	6.42e-10	7.22e-08	21.71	3.61e-07	6.2e-08	2.39e-11	GRIA1,GLRA1,GRIA2,GLRA2,GRIN2A,GRIN3A,GLRB,CHRNE,GABRA3,GRIN2B
GOTERM_MF_DIRECT	glycine binding	7	193	12	19272	7.95e-10	7.45e-08	58.25	4.47e-07	6.4e-08	6.88e-12	GLRA1,SRR,GLRA2,GRIN3A,GLRB,GRIN2B,GRIN1
GOTERM_MF_DIRECT	3',5'-cyclic-AMP phosphodiesterase activity	8	193	22	19272	1.31e-09	1.05e-07	36.31	7.37e-07	9.05e-08	2.48e-11	PDE11A,PDE10A,PDE1B,PDE2A,PDE6C,PDE6B,PDE5A,PDE7B
GOTERM_MF_DIRECT	3',5'-cyclic-GMP phosphodiesterase activity	8	193	23	19272	1.87e-09	1.17e-07	34.73	1.05e-06	1e-07	3.77e-11	PDE11A,PDE10A,PDE1B,PDE2A,PDE6C,PDE6B,PDE5A,PDE7B
GOTERM_MF_DIRECT	3',5'-cyclic-nucleotide phosphodiesterase activity	8	193	23	19272	1.87e-09	1.17e-07	34.73	1.05e-06	1e-07	3.77e-11	PDE11A,PDE10A,PDE1B,PDE2A,PDE6C,PDE6B,PDE5A,PDE7B
GOTERM_MF_DIRECT	calmodulin binding	15	193	208	19272	2.27e-08	1.28e-06	7.2	1.28e-05	1.1e-06	2.94e-09	CAMK2D,KCNH5,PDE1B,RGS16,CAMK2A,IQGAP3,GRIN1,RGS2,ADORA2A,KCNQ1,TRPV4,CTH,KCNQ2,KCNQ3,AKT1
GOTERM_MF_DIRECT	G protein-coupled acetylcholine receptor activity	5	193	5	19272	4.74e-08	2.42e-06	99.85	2.66e-05	2.08e-06	9.57e-11	CHRM2,CHRM3,CHRM1,CHRM4,CHRM5
GOTERM_MF_DIRECT	protein binding	169	193	13741	19272	6.2e-08	2.91e-06	1.23	3.49e-05	2.5e-06	5.03e-08	CHRM3,CHRM1,GUCY1B1,IRS1,CHRM5,IRS2,TTF1,DOCK11,FBL,RGS2,CDH1,ARHGDIA,FNTB,KIF5A,AKT1,CAPN1,SH3GL2,SH3GL1,MAP2K3,GUCY1A2,GUCY1A1,SDS,HGF,ACTN1,ANK2,LEMD3,PIAS1,SPINT1,CCNE2,CCNE1,KCNQ1,CLDN7,KCNQ2,KCNQ3,PRKCQ,EZR,PI4K2A,GRIA1,GRIA2,GNAZ,ANP32A,PDE1B,PHYHIPL,BAZ2A,PIK3R2,PIK3R1,IQGAP3,INAVA,CCNB2,GRIN2A,CCNB1,SGPL1,PDGFC,IGFBP7,ASL,FADD,DRD2,CERT1,ABCA1,PDHA1,CBX4,NEK6,TNK2,PDE2A,RDX,SMARCA5,MSN,H…
GOTERM_MF_DIRECT	ATP binding	39	193	1549	19272	1.72e-07	7.44e-06	2.51	9.67e-05	6.39e-06	6.66e-08	GSK3B,CAMK2D,DDX49,PKN3,SRC,CAMK2A,KIF14,PIK3CD,PIK3CB,KIF11,GPHN,PAK1,SRR,ERBB2,KIF5A,AKT1,JAK2,ABCA1,MAP2K3,TNK2,NEK6,SMARCA5,KIF23,BAZ1B,EHD1,CENPE,KIF9,PINK1,EHD3,PIK3CA,KIFC1,KIF4A,TRPV4,STK26,CDK2,PKN2,PRKCQ,PI4K2A,RBKS
GOTERM_MF_DIRECT	identical protein binding	43	193	1824	19272	1.92e-07	7.71e-06	2.35	0.000108	6.62e-06	7.95e-08	GRIA1,PRKN,CAMK2D,OAT,CAMK2A,HTR2C,SDSL,GPHN,CDC42,GLRA1,PAK1,SRR,CDH1,CBS,ERBB2,ANXA6,AKT1,ASL,FADD,JAK2,DRD2,CERT1,SH3GL2,SH3GL1,DUT,HGF,TNK2,ACTN1,PDE2A,STAT3,SORD,BAIAP2,EHD1,KIF9,GRIN3A,ADORA2A,TRPV4,CTH,STK26,CLDN7,EZR,RBKS,OTC
GOTERM_MF_DIRECT	cyclin-dependent protein serine/threonine kinase regulator activity	7	193	33	19272	8.01e-07	3e-05	21.18	0.00045	2.58e-05	3.1e-08	CCNA2,CCNA1,CCNB2,CCNB1,CCNE2,CCNE1,CKS1B
GOTERM_MF_DIRECT	ligand-gated monoatomic ion channel activity	7	193	34	19272	9.64e-07	3.39e-05	20.56	0.000542	2.91e-05	3.88e-08	GRIA1,GRIA2,GRIN2A,GRIN3A,ANXA6,GRIN2B,GRIN1
GOTERM_MF_DIRECT	pyridoxal phosphate binding	8	193	58	19272	1.71e-06	5.34e-05	13.77	0.00096	4.59e-05	1.09e-07	SRR,SGPL1,SDS,OAT,CBS,CTH,SDSL,THNSL2
GOTERM_MF_DIRECT	phosphoric diester hydrolase activity	8	193	58	19272	1.71e-06	5.34e-05	13.77	0.00096	4.59e-05	1.09e-07	PDE11A,PDE10A,PDE1B,PDE2A,PDE6C,PDE6B,PDE5A,PDE7B
GOTERM_MF_DIRECT	microtubule motor activity	8	193	61	19272	2.42e-06	7.15e-05	13.1	0.00136	6.15e-05	1.64e-07	CENPE,KIF9,KIFC1,KIF4A,KIF5A,KIF14,KIF23,KIF11
GOTERM_MF_DIRECT	allyl-alcohol dehydrogenase activity	4	193	4	19272	3.87e-06	0.000108	99.85	0.00217	9.31e-05	9.75e-09	AKR1B10,AKR1B15,AKR1A1,AKR1B1
GOTERM_MF_DIRECT	protein serine kinase activity	16	193	365	19272	4.05e-06	0.000108	4.38	0.00227	9.31e-05	8.83e-07	MAP2K3,GSK3B,CAMK2D,PKN3,TNK2,NEK6,CAMK2A,PIK3CB,PAK1,PINK1,PIK3CA,STK26,CDK2,AKT1,PKN2,PRKCQ
GOTERM_MF_DIRECT	protein-containing complex binding	16	193	377	19272	5.98e-06	0.000153	4.24	0.00336	0.000131	1.35e-06	PRKN,CDKN1A,GUCY1B1,KCNH5,THRA,ACTN1,SLC6A3,GRIN1,PINK1,ADORA2A,GLRB,DLG4,FLNA,FADD,DRD2,PPARA
GOTERM_MF_DIRECT	aldose reductase (NADPH) activity	5	193	13	19272	6.36e-06	0.000155	38.41	0.00357	0.000134	1.15e-07	AKR1B10,AKR1B15,AKR1E2,AKR1A1,AKR1B1
GOTERM_MF_DIRECT	lyase activity	11	193	176	19272	1.1e-05	0.000258	6.24	0.00618	0.000222	1.66e-06	GUCY1A2,SRR,GUCY1A1,SGPL1,SDS,GUCY1B1,CBS,CTH,ASL,SDSL,THNSL2
GOTERM_MF_DIRECT	cGMP binding	5	193	15	19272	1.2e-05	0.000269	33.28	0.0067	0.000231	2.65e-07	PDE11A,PDE10A,PDE2A,PDE6C,PDE5A
GOTERM_MF_DIRECT	transmitter-gated monoatomic ion channel activity	4	193	6	19272	1.9e-05	0.000396	66.57	0.0106	0.000341	1.44e-07	GLRA1,GRIA2,GLRA2,GRIN3A
GOTERM_MF_DIRECT	cyclic-nucleotide phosphodiesterase activity	4	193	6	19272	1.9e-05	0.000396	66.57	0.0106	0.000341	1.44e-07	PDE11A,PDE10A,PDE1B,PDE7B
GOTERM_MF_DIRECT	protein domain specific binding	12	193	233	19272	2.3e-05	0.000461	5.14	0.0128	0.000396	4.23e-06	GRIA1,CCNA2,THRA,SRC,CDK2,RDX,IRS2,EZR,L1CAM,PPARA,CRK,PIAS1
GOTERM_MF_DIRECT	ATPase binding	8	193	90	19272	3.25e-05	0.000629	8.88	0.0181	0.000541	3.36e-06	ABCA1,FBL,TRPC5,TRPC6,SRC,RDX,ANK2,EZR
GOTERM_MF_DIRECT	NMDA glutamate receptor activity	4	193	8	19272	5.25e-05	0.000984	49.93	0.0291	0.000846	6.61e-07	GRIN2A,GRIN3A,GRIN2B,GRIN1
GOTERM_MF_DIRECT	protein kinase activity	17	193	526	19272	7.81e-05	0.00142	3.23	0.043	0.00122	2.32e-05	MAP2K3,GSK3B,CAMK2D,PKN3,SRC,TNK2,NEK6,CAMK2A,PAK1,PINK1,STK26,ERBB2,CDK2,AKT1,PKN2,PRKCQ,JAK2
GOTERM_MF_DIRECT	scaffold protein binding	7	193	72	19272	8.18e-05	0.00144	9.71	0.045	0.00124	7.7e-06	GRIA1,GSK3B,SRC,DLG4,KCNQ1,BAIAP2,CRK
GOTERM_MF_DIRECT	protein serine/threonine kinase activity	15	193	423	19272	9.18e-05	0.00156	3.54	0.0503	0.00134	2.48e-05	MAP2K3,GSK3B,CAMK2D,PKN3,TNK2,NEK6,CAMK2A,PAK1,PINK1,PIK3CA,STK26,CDK2,AKT1,PKN2,PRKCQ
GOTERM_MF_DIRECT	extracellular ligand-gated monoatomic ion channel activity	6	193	47	19272	0.000102	0.00168	12.75	0.0556	0.00145	7.12e-06	GABRQ,GLRA1,GLRA2,GLRB,CHRNE,GABRA3
GOTERM_MF_DIRECT	store-operated calcium channel activity	4	193	10	19272	0.000111	0.00173	39.94	0.0605	0.00149	1.95e-06	TRPC5,TRPC6,TRPC3,TRPC4
GOTERM_MF_DIRECT	glutamate-gated calcium ion channel activity	4	193	10	19272	0.000111	0.00173	39.94	0.0605	0.00149	1.95e-06	GRIA1,GRIN2A,GRIN2B,GRIN1
GOTERM_MF_DIRECT	calcium channel activity	8	193	111	19272	0.000124	0.00188	7.2	0.0672	0.00162	1.6e-05	GRIN2A,TRPC5,TRPC6,GRIN3A,TRPC3,TRPC4,TRPV4,GRIN1
GOTERM_MF_DIRECT	inositol 1,4,5 trisphosphate binding	4	193	12	19272	0.0002	0.00296	33.28	0.107	0.00255	4.53e-06	TRPC5,TRPC6,TRPC3,TRPC4
GOTERM_MF_DIRECT	G-protein alpha-subunit binding	5	193	30	19272	0.000214	0.00308	16.64	0.113	0.00265	1.11e-05	GRIA1,RGS2,F2RL1,DRD2,RGS7
GOTERM_MF_DIRECT	insulin receptor substrate binding	4	193	13	19272	0.000259	0.00363	30.72	0.135	0.00312	6.5e-06	PIK3CA,PIK3CB,PIK3R1,JAK2
GOTERM_MF_DIRECT	L-serine ammonia-lyase activity	3	193	3	19272	0.000294	0.00394	99.85	0.152	0.00338	9.89e-07	SRR,SDS,SDSL
GOTERM_MF_DIRECT	3',5'-cGMP-stimulated cyclic-nucleotide phosphodiesterase activity	3	193	3	19272	0.000294	0.00394	99.85	0.152	0.00338	9.89e-07	PDE11A,PDE10A,PDE2A
GOTERM_MF_DIRECT	enzyme binding	14	193	420	19272	0.000313	0.00409	3.33	0.161	0.00352	8.99e-05	PRKN,CBX4,SRC,PAWR,HMGA2,MSN,ANK2,PIAS1,ADORA2A,CBS,DLG4,FNTB,AKT1,CRK
GOTERM_MF_DIRECT	microtubule binding	11	193	277	19272	0.000477	0.0061	3.97	0.235	0.00524	0.000113	CENPE,KIF9,DCTN1,KIFC1,KIF4A,TRPV4,KIF5A,KIF14,KIF23,KIF11,EZR
GOTERM_MF_DIRECT	voltage-gated potassium channel activity involved in atrial cardiac muscle cell action potential repolarization	3	193	4	19272	0.000585	0.00699	74.89	0.28	0.00601	3.93e-06	KCNJ5,KCNQ1,KCNJ3
GOTERM_MF_DIRECT	extracellularly glycine-gated chloride channel activity	3	193	4	19272	0.000585	0.00699	74.89	0.28	0.00601	3.93e-06	GLRA1,GLRA2,GLRB
GOTERM_MF_DIRECT	G-protein activated inward rectifier potassium channel activity	3	193	4	19272	0.000585	0.00699	74.89	0.28	0.00601	3.93e-06	KCNJ5,KCNJ6,KCNJ3
GOTERM_MF_DIRECT	signaling receptor activity	12	193	339	19272	0.000615	0.0072	3.53	0.292	0.00618	0.000165	GRIA1,CHRM3,GRIA2,GUCY1A1,GRIN2A,GUCY1B1,GRIN3A,GABRA3,F2RL1,PPARA,GRIN2B,GRIN1
GOTERM_MF_DIRECT	SH2 domain binding	5	193	41	19272	0.000725	0.00831	12.18	0.335	0.00714	5.35e-05	IRS1,SRC,TRPV4,JAK2,CRK
GOTERM_MF_DIRECT	small GTPase binding	11	193	294	19272	0.000757	0.00851	3.74	0.347	0.00731	0.000192	ABCA1,EHD1,GRIA1,DOCK11,PAK1,PKN3,GDI2,FLNA,PKN2,IQGAP3,CDC42SE2
GOTERM_MF_DIRECT	phosphatidylinositol 3-kinase binding	4	193	19	19272	0.000839	0.00924	21.02	0.376	0.00794	3.36e-05	IRS1,IRS2,PIK3R1,JAK2
GOTERM_MF_DIRECT	ubiquitin protein ligase binding	11	193	305	19272	0.001	0.0108	3.6	0.431	0.0093	0.000264	PRKN,GSK3B,CDKN1A,PINK1,SH3KBP1,CBS,KCNQ1,TNK2,NEK6,CRK,PIAS1
GOTERM_MF_DIRECT	G protein-coupled receptor binding	6	193	77	19272	0.00103	0.0109	7.78	0.44	0.00939	0.000123	PRKN,GNAZ,GNA14,GNA15,ARMCX5-GPRASP2,FLNA
GOTERM_MF_DIRECT	chloride channel activity	6	193	78	19272	0.00109	0.0114	7.68	0.459	0.00977	0.000132	GABRQ,GLRA1,CLIC5,GLRA2,GLRB,GABRA3
GOTERM_MF_DIRECT	signaling receptor binding	13	193	425	19272	0.00118	0.0121	3.05	0.485	0.0104	0.000369	ABCA1,IRS1,SRC,HGF,STAT3,MSN,GPHN,SLC6A3,ERBB2,F2RL1,JAK2,DRD2,CRK
GOTERM_MF_DIRECT	signaling adaptor activity	6	193	84	19272	0.00152	0.0153	7.13	0.575	0.0131	0.000198	IRS1,STAT3,IRS2,FADD,CRK,CDC42SE2
GOTERM_MF_DIRECT	PDZ domain binding	6	193	85	19272	0.0016	0.0158	7.05	0.594	0.0136	0.000212	GRIA1,PRKN,SRR,DLG4,KIF14,BAIAP2
GOTERM_MF_DIRECT	amyloid-beta binding	6	193	86	19272	0.00169	0.0164	6.97	0.613	0.0141	0.000226	GRIA1,GRIA2,GRIN2A,ARMCX5-GPRASP2,GRIN2B,GRIN1
GOTERM_MF_DIRECT	1-phosphatidylinositol-4,5-bisphosphate 3-kinase activity	3	193	7	19272	0.00201	0.0188	42.79	0.677	0.0162	3.36e-05	PIK3CA,PIK3CD,PIK3CB
GOTERM_MF_DIRECT	1-phosphatidylinositol-4-phosphate 3-kinase activity	3	193	7	19272	0.00201	0.0188	42.79	0.677	0.0162	3.36e-05	PIK3CA,PIK3CD,PIK3CB
GOTERM_MF_DIRECT	transferase activity	33	193	1913	19272	0.00242	0.0223	1.72	0.743	0.0191	0.00135	PRKN,GSK3B,CAMK2D,OAT,PKN3,SRC,CAMK2A,PIK3CD,PIK3CB,TYMS,GPHN,FBL,PAK1,ERBB2,FNTB,AKT1,JAK2,MAP2K3,CBX4,TNK2,NEK6,SIRT7,BAZ1B,PIAS1,PINK1,PIK3CA,STK26,CDK2,PKN2,PRKCQ,PI4K2A,RBKS,OTC
GOTERM_MF_DIRECT	protein tyrosine kinase activity	7	193	140	19272	0.00282	0.0255	4.99	0.795	0.0219	0.00053	MAP2K3,SRC,TNK2,ERBB2,PKN2,JAK2,BAZ1B
GOTERM_MF_DIRECT	guanylate cyclase activity	3	193	9	19272	0.00339	0.0303	33.28	0.852	0.026	7.95e-05	GUCY1A2,GUCY1A1,GUCY1B1
GOTERM_MF_DIRECT	transmembrane transporter binding	7	193	150	19272	0.00395	0.0347	4.66	0.892	0.0298	0.000799	CAMK2D,KCNH5,SRC,ACTN1,KCNQ1,FLNA,ANK2
GOTERM_MF_DIRECT	kinase binding	6	193	106	19272	0.00419	0.0354	5.65	0.906	0.0304	0.000695	PRKN,PINK1,DLG4,FLNA,AKT1,CRK
GOTERM_MF_DIRECT	1-phosphatidylinositol-3-kinase activity	3	193	10	19272	0.00422	0.0354	29.96	0.907	0.0304	0.000113	PIK3CA,PIK3CD,PIK3CB
GOTERM_MF_DIRECT	glutamate-gated receptor activity	3	193	10	19272	0.00422	0.0354	29.96	0.907	0.0304	0.000113	GRIA1,GRIA2,GRIN3A
GOTERM_MF_DIRECT	cadherin binding	10	193	319	19272	0.00481	0.0398	3.13	0.934	0.0342	0.00145	EHD1,CCNB2,TRPC4,CDH1,SRC,RDX,FLNA,PKN2,EZR,SH3GL1
GOTERM_MF_DIRECT	cytoskeletal protein binding	5	193	72	19272	0.0058	0.0472	6.93	0.962	0.0406	0.000777	ACTN1,RDX,MSN,EZR,CRK
GOTERM_MF_DIRECT	voltage-gated potassium channel activity involved in ventricular cardiac muscle cell action potential repolarization	3	193	12	19272	0.0061	0.0483	24.96	0.968	0.0415	0.000204	KCNJ5,KCNQ1,KCNJ3
GOTERM_MF_DIRECT	excitatory extracellular ligand-gated monoatomic ion channel activity	3	193	12	19272	0.0061	0.0483	24.96	0.968	0.0415	0.000204	GLRA1,GLRA2,GLRB
GOTERM_MF_DIRECT	protein-macromolecule adaptor activity	8	193	220	19272	0.00664	0.0518	3.63	0.976	0.0445	0.00173	EHD1,EHD3,DLG4,IRS2,ANK2,FADD,CRK,GPHN
GOTERM_MF_DIRECT	all-trans-retinol dehydrogenase (NADP+) activity	3	193	13	19272	0.00717	0.0552	23.04	0.982	0.0474	0.000263	AKR1B10,AKR1B15,AKR1B1
GOTERM_MF_DIRECT	protein kinase A catalytic subunit binding	3	193	14	19272	0.0083	0.0631	21.4	0.991	0.0542	0.000332	GSK3B,KCNQ1,EZR
GOTERM_MF_DIRECT	actin binding	11	193	412	19272	0.00849	0.0636	2.67	0.992	0.0547	0.00301	PRKN,TRPC5,TRPC6,ACTN1,TRPV4,RDX,PAWR,FLNA,MSN,EZR,KLHL20
GOTERM_MF_DIRECT	GTPase activator activity	9	193	292	19272	0.00909	0.0672	3.08	0.994	0.0578	0.00279	RGS2,RGS16,ARHGDIA,GDI2,PIK3R2,PIK3R1,IQGAP3,RGS7,ARHGEF6
GOTERM_MF_DIRECT	magnesium ion binding	8	193	241	19272	0.0107	0.0759	3.31	0.998	0.0653	0.00303	SRR,PINK1,DUT,STK26,NEK6,PDE2A,CDK2,PI4K2A
GOTERM_MF_DIRECT	non-membrane spanning protein tyrosine kinase activity	4	193	46	19272	0.0108	0.0759	8.68	0.998	0.0653	0.00115	SRC,TNK2,JAK2,BAZ1B
GOTERM_MF_DIRECT	ligand-gated monoatomic ion channel activity involved in regulation of presynaptic membrane potential	3	193	16	19272	0.0108	0.0759	18.72	0.998	0.0653	0.000503	GRIA1,GLRA1,GRIN2B
GOTERM_MF_DIRECT	insulin-like growth factor receptor binding	3	193	16	19272	0.0108	0.0759	18.72	0.998	0.0653	0.000503	IRS1,PIK3R1,CRK
GOTERM_MF_DIRECT	guanyl nucleotide binding	3	193	17	19272	0.0122	0.0834	17.62	0.999	0.0717	0.000606	GNAZ,GNA14,GNA15
GOTERM_MF_DIRECT	transmembrane receptor protein tyrosine kinase adaptor activity	3	193	17	19272	0.0122	0.0834	17.62	0.999	0.0717	0.000606	IRS1,IRS2,PIK3R1
GOTERM_MF_DIRECT	phosphotyrosine residue binding	4	193	49	19272	0.0128	0.0868	8.15	0.999	0.0746	0.00145	IRS1,PIK3R2,PIK3R1,CRK
GOTERM_MF_DIRECT	diacylglycerol-dependent serine/threonine kinase activity	3	193	18	19272	0.0136	0.091	16.64	1	0.0782	0.000722	PKN3,PKN2,PRKCQ
GOTERM_MF_DIRECT	plus-end-directed microtubule motor activity	3	193	19	19272	0.0151	0.0987	15.77	1	0.0848	0.000851	KIF5A,KIF14,KIF11
GOTERM_MF_DIRECT	phosphorus-oxygen lyase activity	3	193	19	19272	0.0151	0.0987	15.77	1	0.0848	0.000851	GUCY1A2,GUCY1A1,GUCY1B1
GOTERM_MF_DIRECT	protein phosphatase binding	5	193	96	19272	0.0156	0.101	5.2	1	0.0865	0.0028	DLG4,STAT3,PIK3R2,IRS2,PIK3R1
GOTERM_MF_DIRECT	protein homodimerization activity	15	193	740	19272	0.0164	0.105	2.02	1	0.0903	0.00769	CAMK2D,SDS,TRPC6,ARMCX5-GPRASP2,ACTN1,CAMK2A,PDE2A,STAT3,USF2,SRR,CBS,STK26,PDGFC,FLNA,AKT1
GOTERM_MF_DIRECT	nuclear receptor activity	4	193	54	19272	0.0166	0.105	7.4	1	0.0903	0.00209	THRA,STAT3,PIK3R1,PPARA
GOTERM_MF_DIRECT	heme binding	6	193	154	19272	0.0191	0.119	3.89	1	0.103	0.00461	GUCY1A2,GUCY1A1,GUCY1B1,SRC,CBS,JAK2
GOTERM_MF_DIRECT	glycerol dehydrogenase (NADP+) activity	2	193	2	19272	0.0198	0.12	99.85	1	0.103	9.98e-05	AKR1A1,AKR1B1
GOTERM_MF_DIRECT	L-glucuronate reductase activity	2	193	2	19272	0.0198	0.12	99.85	1	0.103	9.98e-05	AKR1A1,AKR1B1
GOTERM_MF_DIRECT	threonine deaminase activity	2	193	2	19272	0.0198	0.12	99.85	1	0.103	9.98e-05	SDS,SDSL
GOTERM_MF_DIRECT	GTP binding	10	193	407	19272	0.0211	0.126	2.45	1	0.109	0.00811	CDC42,EHD1,GUCY1A2,GNAZ,GNA14,GNA15,GUCY1A1,EHD3,GUCY1B1,ANXA6
GOTERM_MF_DIRECT	G-protein beta/gamma-subunit complex binding	3	193	23	19272	0.0218	0.129	13.02	1	0.111	0.00151	GNAZ,GNA14,GNA15
GOTERM_MF_DIRECT	insulin receptor binding	3	193	24	19272	0.0236	0.137	12.48	1	0.118	0.00171	IRS1,IRS2,PIK3R1
GOTERM_MF_DIRECT	G-protein beta-subunit binding	3	193	24	19272	0.0236	0.137	12.48	1	0.118	0.00171	GRIA1,F2RL1,RGS7
GOTERM_MF_DIRECT	voltage-gated potassium channel activity	4	193	64	19272	0.026	0.149	6.24	1	0.128	0.00388	KCNH5,KCNQ1,KCNQ2,KCNQ3
GOTERM_MF_DIRECT	protease binding	5	193	113	19272	0.0265	0.151	4.42	1	0.13	0.00561	GSK3B,PINK1,F2RL1,FADD,SLC6A3
GOTERM_MF_DIRECT	catalytic activity	9	193	358	19272	0.0274	0.153	2.51	1	0.131	0.0102	SRR,PAK1,PDE11A,PDE10A,CBS,FNTB,ASL,PDE5A,GPHN
GOTERM_MF_DIRECT	phosphatidylinositol-4,5-bisphosphate phospholipase C activity	3	193	26	19272	0.0274	0.153	11.52	1	0.131	0.00217	CHRM3,CHRM1,CHRM5
GOTERM_MF_DIRECT	inward rectifier potassium channel activity	3	193	27	19272	0.0294	0.161	11.09	1	0.138	0.00242	KCNJ5,KCNJ6,KCNJ3
GOTERM_MF_DIRECT	protein kinase A binding	3	193	27	19272	0.0294	0.161	11.09	1	0.138	0.00242	GRIA1,RDX,EZR
GOTERM_MF_DIRECT	metal ion binding	53	193	4143	19272	0.0381	0.206	1.28	1	0.177	0.0287	CDKN1A,GUCY1B1,THRA,GPHN,SLC6A3,CDH1,FNTB,NCS1,CAPN1,JAK2,TRPC5,TRPC3,ACTN1,SORD,SIRT7,BAZ1B,PIAS1,PDE5A,PRKCQ,PPARA,RBKS,PRKN,GNAZ,KDM3A,PDE1B,CAMK2A,BAZ2A,GNA14,GLRA1,GLRA2,GNA15,SRR,GRIN2A,PDE11A,CBS,PDE6C,PDE6B,PDHA1,USP21,NEK6,TNK2,PDE2A,GRIN2B,GRIN1,EHD1,PINK1,EHD3,PDE10A,STK26,KIF4A,TRPV4,CDK2,PDE7B
GOTERM_MF_DIRECT	serine binding	2	193	4	19272	0.0393	0.208	49.93	1	0.179	0.000591	GRIN3A,THNSL2
GOTERM_MF_DIRECT	glycine-gated cation channel activity	2	193	4	19272	0.0393	0.208	49.93	1	0.179	0.000591	GRIN3A,GRIN1
GOTERM_MF_DIRECT	ionotropic glutamate receptor binding	3	193	32	19272	0.0403	0.212	9.36	1	0.182	0.00396	SRC,DLG4,DRD2
GOTERM_MF_DIRECT	histone binding	6	193	197	19272	0.0476	0.245	3.04	1	0.211	0.0146	ANP32A,SMARCA5,BAZ2A,JAK2,BAZ1B,CKS1B
GOTERM_MF_DIRECT	L-ornithine transmembrane transporter activity	2	193	5	19272	0.0488	0.245	39.94	1	0.211	0.000978	SLC25A15,SLC25A2
GOTERM_MF_DIRECT	adenylate cyclase inhibitor activity	2	193	5	19272	0.0488	0.245	39.94	1	0.211	0.000978	GNAZ,RGS2
GOTERM_MF_DIRECT	nitric oxide binding	2	193	5	19272	0.0488	0.245	39.94	1	0.211	0.000978	GUCY1B1,CBS
GOTERM_MF_DIRECT	ErbB-3 class receptor binding	2	193	5	19272	0.0488	0.245	39.94	1	0.211	0.000978	ERBB2,PIK3R1
GOTERM_MF_DIRECT	transmembrane signaling receptor activity	7	193	268	19272	0.0522	0.259	2.61	1	0.223	0.0186	GABRQ,GLRA1,GLRA2,GLRB,CHRNE,ERBB2,GABRA3
GOTERM_MF_DIRECT	potassium channel activity	4	193	88	19272	0.0578	0.28	4.54	1	0.241	0.0118	KCNH5,KCNQ1,KCNQ2,KCNQ3
GOTERM_MF_DIRECT	AMPA glutamate receptor activity	2	193	6	19272	0.0583	0.28	33.28	1	0.241	0.00146	GRIA1,GRIA2
GOTERM_MF_DIRECT	1-phosphatidylinositol-3-kinase regulator activity	2	193	6	19272	0.0583	0.28	33.28	1	0.241	0.00146	PIK3R2,PIK3R1
GOTERM_MF_DIRECT	dopamine binding	2	193	6	19272	0.0583	0.28	33.28	1	0.241	0.00146	DRD2,SLC6A3
GOTERM_MF_DIRECT	chromatin DNA binding	4	193	89	19272	0.0594	0.283	4.49	1	0.243	0.0123	H2AZ1,KDM3A,THRA,STAT3
GOTERM_MF_DIRECT	phosphatidylinositol 3-kinase activator activity	2	193	7	19272	0.0677	0.312	28.53	1	0.268	0.00203	IRS2,PIK3R1
GOTERM_MF_DIRECT	glutamate receptor binding	2	193	7	19272	0.0677	0.312	28.53	1	0.268	0.00203	GRIA1,CAMK2A
GOTERM_MF_DIRECT	histone kinase activity	2	193	7	19272	0.0677	0.312	28.53	1	0.268	0.00203	CDK2,BAZ1B
GOTERM_MF_DIRECT	L-lysine transmembrane transporter activity	2	193	7	19272	0.0677	0.312	28.53	1	0.268	0.00203	SLC25A15,SLC25A2
GOTERM_MF_DIRECT	retinal dehydrogenase (NAD+) activity	2	193	8	19272	0.077	0.349	24.96	1	0.3	0.00268	AKR1B10,AKR1B1
GOTERM_MF_DIRECT	signaling receptor activator activity	2	193	8	19272	0.077	0.349	24.96	1	0.3	0.00268	SRC,JAK2
GOTERM_MF_DIRECT	protein sequestering activity	3	193	47	19272	0.0798	0.359	6.37	1	0.308	0.0116	CDKN1A,STAT3,FLNA
GOTERM_MF_DIRECT	potassium channel activator activity	2	193	9	19272	0.0862	0.381	22.19	1	0.328	0.00343	AKT1,ANK2
GOTERM_MF_DIRECT	glutamate binding	2	193	9	19272	0.0862	0.381	22.19	1	0.328	0.00343	GRIN2B,GRIN1
GOTERM_MF_DIRECT	monoatomic cation channel activity	3	193	51	19272	0.0917	0.4	5.87	1	0.343	0.0145	GRIN2A,TRPC6,TRPV4
GOTERM_MF_DIRECT	growth factor binding	3	193	51	19272	0.0917	0.4	5.87	1	0.343	0.0145	DUSP1,ERBB2,IGFBP7
GOTERM_MF_DIRECT	voltage-gated monoatomic cation channel activity	2	193	10	19272	0.0953	0.412	19.97	1	0.354	0.00426	KCNQ2,KCNQ3
GOTERM_MF_DIRECT	beta-catenin binding	4	193	111	19272	0.0993	0.426	3.6	1	0.366	0.0255	PRKN,GSK3B,TRPC4,CDH1
KEGG_PATHWAY	Cholinergic synapse	19	160	116	9496	5.58e-13	1.35e-10	9.72	1.35e-10	5.97e-11	4.91e-14	CHRM2,CHRM3,CAMK2D,KCNJ6,CHRM1,CHRM4,CHRM5,CAMK2A,PIK3CD,PIK3R2,PIK3CB,PIK3R1,PIK3CA,KCNQ1,KCNQ2,KCNQ3,AKT1,JAK2,KCNJ3
KEGG_PATHWAY	Regulation of actin cytoskeleton	23	160	232	9496	3.45e-11	4.17e-09	5.88	8.34e-09	1.84e-09	5.35e-12	CHRM2,CHRM3,CHRM1,SRC,CHRM4,ACTN1,RDX,CHRM5,PIK3CD,MSN,PIK3R2,PIK3CB,PIK3R1,BAIAP2,IQGAP3,CDC42,PAK1,PIK3CA,PDGFC,AKT1,EZR,CRK,ARHGEF6
KEGG_PATHWAY	cAMP signaling pathway	21	160	226	9496	9.93e-10	6.87e-08	5.51	2.4e-07	3.04e-08	1.66e-10	CHRM2,GRIA1,GRIA2,CAMK2D,CHRM1,CAMK2A,PIK3CD,PIK3R2,PIK3CB,PIK3R1,GRIN2B,GRIN1,PAK1,GRIN2A,GRIN3A,PDE10A,ADORA2A,PIK3CA,AKT1,DRD2,PPARA
KEGG_PATHWAY	Proteoglycans in cancer	20	160	204	9496	1.14e-09	6.87e-08	5.82	2.75e-07	3.04e-08	1.78e-10	CDKN1A,CAMK2D,SRC,HGF,RDX,CAMK2A,STAT3,PIK3CD,MSN,PIK3R2,ANK2,PIK3CB,PIK3R1,CDC42,PAK1,PIK3CA,ERBB2,FLNA,AKT1,EZR
KEGG_PATHWAY	ErbB signaling pathway	14	160	86	9496	1.51e-09	7.29e-08	9.66	3.64e-07	3.22e-08	1.34e-10	GSK3B,CDKN1A,CAMK2D,SRC,CAMK2A,PIK3CD,PIK3R2,PIK3CB,PIK3R1,PAK1,PIK3CA,ERBB2,AKT1,CRK
KEGG_PATHWAY	Neuroactive ligand signaling	19	160	199	9496	5.12e-09	2.07e-07	5.67	1.24e-06	9.14e-08	8.29e-10	GABRQ,CHRM2,GRIA1,CHRM3,GRIA2,CHRM1,CHRM4,CHRM5,GABRA3,HTR2C,GRIN2B,SLC6A3,GRIN1,GLRA1,GRIN2A,GRIN3A,ADORA2A,GLRB,DRD2
KEGG_PATHWAY	Cellular senescence	17	160	157	9496	6.91e-09	2.19e-07	6.43	1.67e-06	9.66e-08	9.75e-10	MAP2K3,CDKN1A,PIK3CD,PIK3R2,PIK3CB,PIK3R1,CCNA2,CCNA1,CCNB2,CCNB1,PIK3CA,CCNE2,CCNE1,TRPV4,CDK2,AKT1,CAPN1
KEGG_PATHWAY	EGFR tyrosine kinase inhibitor resistance	13	160	80	9496	7.22e-09	2.19e-07	9.64	1.75e-06	9.66e-08	6.43e-10	GSK3B,SRC,HGF,STAT3,PIK3CD,PIK3R2,PIK3CB,PIK3R1,PIK3CA,PDGFC,ERBB2,AKT1,JAK2
KEGG_PATHWAY	Hepatitis B	17	160	163	9496	1.19e-08	3.21e-07	6.19	2.89e-06	1.42e-07	1.75e-09	MAP2K3,CDKN1A,SRC,STAT3,PIK3CD,PIK3R2,PIK3CB,PIK3R1,CCNA2,CCNA1,PIK3CA,CCNE2,CCNE1,CDK2,AKT1,FADD,JAK2
KEGG_PATHWAY	Prostate cancer	14	160	106	9496	2.06e-08	4.99e-07	7.84	4.99e-06	2.21e-07	2.33e-09	GSK3B,CDKN1A,PIK3CD,PIK3R2,PIK3CB,PIK3R1,SPINT1,PIK3CA,CCNE2,CCNE1,PDGFC,ERBB2,CDK2,AKT1
KEGG_PATHWAY	IgSF CAM signaling	22	160	302	9496	2.81e-08	6.18e-07	4.32	6.79e-06	2.73e-07	6.08e-09	GSK3B,TRPC6,SRC,ACTN1,RDX,PIK3CD,MSN,PIK3R2,ANK2,PIK3CB,PIK3R1,L1CAM,BAIAP2,CDC42,PAK1,PIK3CA,CDH1,KCNQ2,KCNQ3,AKT1,PRKCQ,EZR
KEGG_PATHWAY	Circadian entrainment	13	160	97	9496	6.69e-08	1.35e-06	7.95	1.62e-05	5.96e-07	7.43e-09	GRIA1,GUCY1A2,GRIA2,KCNJ5,GUCY1A1,CAMK2D,KCNJ6,GUCY1B1,CAMK2A,GRIN2B,GRIN1,GRIN2A,KCNJ3
KEGG_PATHWAY	Rap1 signaling pathway	18	160	212	9496	8.41e-08	1.46e-06	5.04	2.03e-05	6.44e-07	1.54e-08	MAP2K3,SRC,HGF,PIK3CD,PIK3R2,PIK3CB,PIK3R1,GRIN2B,GRIN1,CDC42,GRIN2A,ADORA2A,PIK3CA,CDH1,PDGFC,AKT1,DRD2,CRK
KEGG_PATHWAY	Inflammatory mediator regulation of TRP channels	13	160	99	9496	8.43e-08	1.46e-06	7.79	2.04e-05	6.44e-07	9.57e-09	MAP2K3,CAMK2D,SRC,CAMK2A,PIK3CD,HTR2C,PIK3R2,PIK3CB,PIK3R1,PIK3CA,TRPV4,F2RL1,PRKCQ
KEGG_PATHWAY	GnRH secretion	11	160	65	9496	1.06e-07	1.71e-06	10.04	2.56e-05	7.55e-07	8.99e-09	KCNJ5,KCNJ6,TRPC5,PIK3CA,TRPC4,PIK3CD,AKT1,PIK3R2,PIK3CB,PIK3R1,KCNJ3
KEGG_PATHWAY	Renal cell carcinoma	11	160	70	9496	2.18e-07	3.3e-06	9.33	5.28e-05	1.46e-06	2.02e-08	CDC42,CDKN1A,PAK1,PIK3CA,HGF,PIK3CD,AKT1,PIK3R2,PIK3CB,PIK3R1,CRK
KEGG_PATHWAY	Dopaminergic synapse	14	160	133	9496	3.14e-07	4.4e-06	6.25	7.59e-05	1.95e-06	4.55e-08	GRIA1,GRIA2,KCNJ5,GSK3B,CAMK2D,KCNJ6,CAMK2A,GRIN2B,SLC6A3,GRIN2A,KIF5A,AKT1,DRD2,KCNJ3
KEGG_PATHWAY	Non-small cell lung cancer	11	160	73	9496	3.28e-07	4.4e-06	8.94	7.93e-05	1.95e-06	3.18e-08	CDKN1A,PIK3CA,HGF,ERBB2,STAT3,KIF5A,PIK3CD,AKT1,PIK3R2,PIK3CB,PIK3R1
KEGG_PATHWAY	Axon guidance	16	160	184	9496	4.09e-07	5.21e-06	5.16	9.9e-05	2.3e-06	7.32e-08	GSK3B,CAMK2D,TRPC5,TRPC6,TRPC3,TRPC4,SRC,CAMK2A,PIK3CD,PIK3R2,PIK3CB,PIK3R1,L1CAM,CDC42,PAK1,PIK3CA
KEGG_PATHWAY	Endometrial cancer	10	160	59	9496	5.07e-07	6.13e-06	10.06	0.000123	2.71e-06	4.3e-08	GSK3B,CDKN1A,PIK3CA,CDH1,ERBB2,PIK3CD,AKT1,PIK3R2,PIK3CB,PIK3R1
KEGG_PATHWAY	Pancreatic cancer	11	160	77	9496	5.46e-07	6.29e-06	8.48	0.000132	2.78e-06	5.64e-08	CDC42,CDKN1A,PIK3CA,ERBB2,STAT3,PIK3CD,AKT1,PIK3R2,PIK3CB,PIK3R1,ARHGEF6
KEGG_PATHWAY	Neurotrophin signaling pathway	13	160	120	9496	7.1e-07	7.81e-06	6.43	0.000172	3.45e-06	9.99e-08	GSK3B,CAMK2D,IRS1,CAMK2A,PIK3CD,PIK3R2,PIK3CB,PIK3R1,CDC42,PIK3CA,ARHGDIA,AKT1,CRK
KEGG_PATHWAY	Growth hormone synthesis, secretion and action	13	160	122	9496	8.5e-07	8.71e-06	6.32	0.000206	3.85e-06	1.22e-07	MAP2K3,GSK3B,IRS1,STAT3,PIK3CD,PIK3R2,IRS2,PIK3CB,PIK3R1,PIK3CA,AKT1,JAK2,CRK
KEGG_PATHWAY	Neuroactive ligand-receptor interaction	22	160	370	9496	8.64e-07	8.71e-06	3.53	0.000209	3.85e-06	2.32e-07	GABRQ,CHRM2,GRIA1,CHRM3,GRIA2,CHRM1,THRA,CHRM4,CHRM5,GABRA3,HTR2C,GRIN2B,GRIN1,GLRA1,GLRA2,GRIN2A,GRIN3A,ADORA2A,GLRB,CHRNE,F2RL1,DRD2
KEGG_PATHWAY	Calcium signaling pathway	18	160	254	9496	1.11e-06	1.07e-05	4.21	0.000268	4.75e-06	2.47e-07	CHRM2,CHRM3,CAMK2D,CHRM1,PDE1B,HGF,CHRM5,CAMK2A,HTR2C,GRIN2B,GRIN1,GNA14,GNA15,GRIN2A,GRIN3A,ADORA2A,PDGFC,ERBB2
KEGG_PATHWAY	Gastric cancer	14	160	150	9496	1.26e-06	1.17e-05	5.54	0.000304	5.18e-06	2.08e-07	GSK3B,CDKN1A,HGF,PIK3CD,PIK3R2,PIK3CB,PIK3R1,PIK3CA,CCNE2,CCNE1,CDH1,ERBB2,CDK2,AKT1
KEGG_PATHWAY	Focal adhesion	16	160	203	9496	1.44e-06	1.29e-05	4.68	0.000348	5.7e-06	2.85e-07	GSK3B,SRC,HGF,ACTN1,PIK3CD,PIK3R2,PIK3CB,PIK3R1,CDC42,PAK1,PIK3CA,PDGFC,ERBB2,FLNA,AKT1,CRK
KEGG_PATHWAY	Insulin resistance	12	160	109	9496	1.92e-06	1.66e-05	6.53	0.000464	7.32e-06	2.65e-07	GSK3B,PIK3CA,IRS1,STAT3,PIK3CD,AKT1,PIK3R2,IRS2,PRKCQ,PIK3CB,PIK3R1,PPARA
KEGG_PATHWAY	HIF-1 signaling pathway	12	160	110	9496	2.1e-06	1.73e-05	6.47	0.000508	7.64e-06	2.93e-07	CAMK2D,CDKN1A,PDHA1,PIK3CA,ERBB2,STAT3,CAMK2A,PIK3CD,AKT1,PIK3R2,PIK3CB,PIK3R1
KEGG_PATHWAY	FoxO signaling pathway	13	160	133	9496	2.14e-06	1.73e-05	5.8	0.000518	7.64e-06	3.37e-07	CDKN1A,IRS1,STAT3,PIK3CD,PIK3R2,IRS2,PIK3CB,PIK3R1,CCNB2,CCNB1,PIK3CA,CDK2,AKT1
KEGG_PATHWAY	Hepatitis C	14	160	159	9496	2.43e-06	1.9e-05	5.23	0.000587	8.38e-06	4.28e-07	GSK3B,CDKN1A,STAT3,PIK3CD,PIK3R2,PIK3CB,PIK3R1,PIAS1,PIK3CA,CLDN7,CDK2,AKT1,FADD,PPARA
KEGG_PATHWAY	Prolactin signaling pathway	10	160	71	9496	2.53e-06	1.91e-05	8.36	0.000612	8.46e-06	2.66e-07	GSK3B,PIK3CA,SRC,STAT3,PIK3CD,AKT1,PIK3R2,PIK3CB,PIK3R1,JAK2
KEGG_PATHWAY	Yersinia infection	13	160	138	9496	3.16e-06	2.22e-05	5.59	0.000765	9.8e-06	5.18e-07	MAP2K3,GSK3B,SRC,PIK3CD,PIK3R2,PIK3CB,PIK3R1,BAIAP2,CDC42,PIK3CA,AKT1,PKN2,CRK
KEGG_PATHWAY	Small cell lung cancer	11	160	93	9496	3.2e-06	2.22e-05	7.02	0.000774	9.8e-06	4.08e-07	CDKN1A,PIK3CA,CCNE2,CCNE1,CDK2,PIK3CD,AKT1,PIK3R2,PIK3CB,PIK3R1,CKS1B
KEGG_PATHWAY	Melanoma	10	160	73	9496	3.2e-06	2.22e-05	8.13	0.000775	9.8e-06	3.47e-07	CDKN1A,PIK3CA,CDH1,HGF,PDGFC,PIK3CD,AKT1,PIK3R2,PIK3CB,PIK3R1
KEGG_PATHWAY	Measles	13	160	139	9496	3.41e-06	2.29e-05	5.55	0.000826	1.01e-05	5.64e-07	GSK3B,STAT3,PIK3CD,MSN,PIK3R2,PIK3CB,PIK3R1,PIK3CA,CCNE2,CCNE1,CDK2,AKT1,FADD
KEGG_PATHWAY	Nicotine addiction	8	160	41	9496	4.5e-06	2.95e-05	11.58	0.00109	1.3e-05	3.25e-07	GABRQ,GRIA1,GRIA2,GRIN2A,GRIN3A,GABRA3,GRIN2B,GRIN1
KEGG_PATHWAY	Spinocerebellar ataxia	13	160	144	9496	4.94e-06	3.15e-05	5.36	0.00119	1.39e-05	8.47e-07	GRIA1,GRIA2,TRPC3,PIK3CD,PIK3R2,PIK3CB,PIK3R1,GRIN2B,GRIN1,GRIN2A,GRIN3A,PIK3CA,AKT1
KEGG_PATHWAY	Epstein-Barr virus infection	15	160	205	9496	8.2e-06	4.96e-05	4.34	0.00198	2.19e-05	1.76e-06	MAP2K3,CDKN1A,STAT3,PIK3CD,PIK3R2,PIK3CB,PIK3R1,CCNA2,CCNA1,PIK3CA,CCNE2,CCNE1,CDK2,AKT1,FADD
KEGG_PATHWAY	Viral carcinogenesis	15	160	205	9496	8.2e-06	4.96e-05	4.34	0.00198	2.19e-05	1.76e-06	CDKN1A,SRC,ACTN1,STAT3,PIK3CD,PIK3R2,PIK3CB,PIK3R1,CDC42,CCNA2,CCNA1,PIK3CA,CCNE2,CCNE1,CDK2
KEGG_PATHWAY	PI3K-Akt signaling pathway	20	160	362	9496	9.33e-06	5.51e-05	3.28	0.00226	2.44e-05	2.7e-06	CHRM2,GSK3B,CDKN1A,CHRM1,IRS1,PKN3,HGF,PIK3CD,PIK3R2,PIK3CB,PIK3R1,PIK3CA,CCNE2,CCNE1,PDGFC,ERBB2,CDK2,AKT1,PKN2,JAK2
KEGG_PATHWAY	Lipid and atherosclerosis	15	160	216	9496	1.49e-05	8.58e-05	4.12	0.0036	3.79e-05	3.38e-06	MAP2K3,ABCA1,GSK3B,CAMK2D,SRC,CAMK2A,STAT3,PIK3CD,PIK3R2,PIK3CB,PIK3R1,CDC42,PIK3CA,AKT1,JAK2
KEGG_PATHWAY	Cocaine addiction	8	160	49	9496	1.54e-05	8.66e-05	9.69	0.00372	3.83e-05	1.37e-06	GRIA2,GRIN2A,GRIN3A,DLG4,DRD2,GRIN2B,SLC6A3,GRIN1
KEGG_PATHWAY	Progesterone-mediated oocyte maturation	11	160	111	9496	1.58e-05	8.67e-05	5.88	0.00381	3.83e-05	2.44e-06	CCNA2,CCNA1,CCNB2,CCNB1,PIK3CA,CDK2,PIK3CD,AKT1,PIK3R2,PIK3CB,PIK3R1
KEGG_PATHWAY	Acute myeloid leukemia	9	160	68	9496	1.63e-05	8.78e-05	7.86	0.00394	3.88e-05	1.84e-06	CCNA2,CCNA1,PIK3CA,STAT3,PIK3CD,AKT1,PIK3R2,PIK3CB,PIK3R1
KEGG_PATHWAY	Amphetamine addiction	9	160	69	9496	1.82e-05	9.42e-05	7.74	0.0044	4.16e-05	2.09e-06	GRIA1,GRIA2,CAMK2D,GRIN2A,GRIN3A,CAMK2A,GRIN2B,SLC6A3,GRIN1
KEGG_PATHWAY	PD-L1 expression and PD-1 checkpoint pathway in cancer	10	160	90	9496	1.83e-05	9.42e-05	6.59	0.00442	4.16e-05	2.5e-06	MAP2K3,PIK3CA,STAT3,PIK3CD,AKT1,PIK3R2,PRKCQ,PIK3CB,PIK3R1,JAK2
KEGG_PATHWAY	Morphine addiction	10	160	91	9496	2e-05	0.000101	6.52	0.00483	4.46e-05	2.77e-06	GABRQ,KCNJ5,KCNJ6,PDE11A,PDE10A,PDE1B,PDE2A,GABRA3,PDE7B,KCNJ3
KEGG_PATHWAY	MicroRNAs in cancer	18	160	320	9496	2.44e-05	0.00012	3.34	0.00588	5.32e-05	6.9e-06	CDKN1A,ST14,IRS1,RDX,STAT3,PIK3CD,HMGA2,PIK3R2,IRS2,KIF23,PIK3CB,PIK3R1,PIK3CA,CCNE2,CCNE1,ERBB2,EZR,CRK
KEGG_PATHWAY	Pathways in cancer	24	160	533	9496	2.52e-05	0.000122	2.67	0.00609	5.4e-05	9.02e-06	GSK3B,CDKN1A,CAMK2D,HGF,CAMK2A,STAT3,PIK3CD,PIK3R2,PIK3CB,PIK3R1,CKS1B,CDC42,CCNA2,CCNA1,PIK3CA,CCNE2,CCNE1,CDH1,ERBB2,CDK2,AKT1,FADD,JAK2,CRK
KEGG_PATHWAY	Platinum drug resistance	9	160	75	9496	3.38e-05	0.00016	7.12	0.00814	7.08e-05	4.24e-06	CDKN1A,PIK3CA,ERBB2,PIK3CD,AKT1,PIK3R2,FADD,PIK3CB,PIK3R1
KEGG_PATHWAY	Glioma	9	160	76	9496	3.72e-05	0.000173	7.03	0.00896	7.65e-05	4.74e-06	CAMK2D,CDKN1A,PIK3CA,CAMK2A,PIK3CD,AKT1,PIK3R2,PIK3CB,PIK3R1
KEGG_PATHWAY	Bacterial invasion of epithelial cells	9	160	78	9496	4.5e-05	0.000205	6.85	0.0108	9.08e-05	5.9e-06	CDC42,PIK3CA,CDH1,SRC,PIK3CD,PIK3R2,PIK3CB,PIK3R1,CRK
KEGG_PATHWAY	Pathways of neurodegeneration - multiple diseases	22	160	483	9496	5.27e-05	0.000234	2.7	0.0127	0.000103	1.86e-05	MAP2K3,GRIA1,PRKN,CHRM3,GRIA2,GSK3B,CAMK2D,CHRM1,TRPC3,DCTN1,CHRM5,CAMK2A,HSD17B10,GRIN2B,SLC6A3,GRIN1,GRIN2A,PINK1,DLG4,KIF5A,FADD,CAPN1
KEGG_PATHWAY	Regulation of lipolysis in adipocytes	8	160	59	9496	5.31e-05	0.000234	8.05	0.0128	0.000103	5.83e-06	PIK3CA,IRS1,PIK3CD,AKT1,PIK3R2,IRS2,PIK3CB,PIK3R1
KEGG_PATHWAY	Purine metabolism	11	160	128	9496	5.44e-05	0.000235	5.1	0.0131	0.000104	9.82e-06	GUCY1A2,GUCY1A1,PDE11A,GUCY1B1,PDE10A,PDE1B,PDE2A,PDE6C,PDE6B,PDE5A,PDE7B
KEGG_PATHWAY	VEGF signaling pathway	8	160	60	9496	5.93e-05	0.000252	7.91	0.0142	0.000111	6.63e-06	CDC42,PIK3CA,SRC,PIK3CD,AKT1,PIK3R2,PIK3CB,PIK3R1
KEGG_PATHWAY	Longevity regulating pathway - multiple species	8	160	62	9496	7.34e-05	0.000306	7.66	0.0176	0.000135	8.52e-06	PIK3CA,IRS1,PIK3CD,AKT1,PIK3R2,IRS2,PIK3CB,PIK3R1
KEGG_PATHWAY	Hormone signaling	14	160	219	9496	7.56e-05	0.00031	3.79	0.0181	0.000137	1.87e-05	THRA,IRS1,SRC,STAT3,PIK3CD,PIK3R2,IRS2,PIK3CB,PIK3R1,GNA14,GNA15,PIK3CA,JAK2,DRD2
KEGG_PATHWAY	Alzheimer disease	19	160	391	9496	9.14e-05	0.000367	2.88	0.0219	0.000162	3.01e-05	CHRM3,GSK3B,CHRM1,IRS1,CHRM5,PIK3CD,PIK3R2,IRS2,PIK3CB,PIK3R1,HSD17B10,GRIN2B,GRIN1,GRIN2A,PIK3CA,KIF5A,AKT1,FADD,CAPN1
KEGG_PATHWAY	Chemokine signaling pathway	13	160	193	9496	9.26e-05	0.000367	4	0.0222	0.000162	2.16e-05	GSK3B,SRC,STAT3,PIK3CD,PIK3R2,PIK3CB,PIK3R1,CDC42,PAK1,PIK3CA,AKT1,JAK2,CRK
KEGG_PATHWAY	Type II diabetes mellitus	7	160	47	9496	0.000122	0.000476	8.84	0.0291	0.000211	1.21e-05	PIK3CA,IRS1,PIK3CD,PIK3R2,IRS2,PIK3CB,PIK3R1
KEGG_PATHWAY	Leukocyte transendothelial migration	10	160	116	9496	0.000136	0.000524	5.12	0.0325	0.000232	2.45e-05	CDC42,PIK3CA,ACTN1,CLDN7,PIK3CD,MSN,PIK3R2,PIK3CB,PIK3R1,EZR
KEGG_PATHWAY	Central carbon metabolism in cancer	8	160	71	9496	0.000175	0.000662	6.69	0.0415	0.000293	2.36e-05	PDHA1,PIK3CA,ERBB2,PIK3CD,AKT1,PIK3R2,PIK3CB,PIK3R1
KEGG_PATHWAY	T cell receptor signaling pathway	10	160	122	9496	0.0002	0.000734	4.86	0.0473	0.000325	3.8e-05	CDC42,GSK3B,PAK1,PIK3CA,PIK3CD,AKT1,PIK3R2,PRKCQ,PIK3CB,PIK3R1
KEGG_PATHWAY	AMPK signaling pathway	10	160	122	9496	0.0002	0.000734	4.86	0.0473	0.000325	3.8e-05	CCNA2,CCNA1,PIK3CA,IRS1,PIK3CD,AKT1,PIK3R2,IRS2,PIK3CB,PIK3R1
KEGG_PATHWAY	Fc gamma R-mediated phagocytosis	9	160	99	9496	0.000244	0.000868	5.4	0.0573	0.000384	4.14e-05	CDC42,PAK1,PIK3CA,PIK3CD,AKT1,PIK3R2,PIK3CB,PIK3R1,CRK
KEGG_PATHWAY	Endocrine resistance	9	160	99	9496	0.000244	0.000868	5.4	0.0573	0.000384	4.14e-05	CDKN1A,PIK3CA,SRC,ERBB2,PIK3CD,AKT1,PIK3R2,PIK3CB,PIK3R1
KEGG_PATHWAY	Platelet activation	10	160	126	9496	0.000255	0.000896	4.71	0.06	0.000396	5.01e-05	GUCY1A2,GUCY1A1,GUCY1B1,PIK3CA,SRC,PIK3CD,AKT1,PIK3R2,PIK3CB,PIK3R1
KEGG_PATHWAY	Oxytocin signaling pathway	11	160	155	9496	0.000267	0.000923	4.21	0.0625	0.000408	5.9e-05	GUCY1A2,KCNJ5,CAMK2D,CDKN1A,KCNJ6,GUCY1A1,RGS2,GUCY1B1,SRC,CAMK2A,KCNJ3
KEGG_PATHWAY	AGE-RAGE signaling pathway in diabetic complications	9	160	101	9496	0.00028	0.000954	5.29	0.0655	0.000422	4.86e-05	CDC42,PIK3CA,STAT3,PIK3CD,AKT1,PIK3R2,PIK3CB,PIK3R1,JAK2
KEGG_PATHWAY	Chronic myeloid leukemia	8	160	77	9496	0.000291	0.000978	6.17	0.068	0.000433	4.28e-05	CDKN1A,PIK3CA,PIK3CD,AKT1,PIK3R2,PIK3CB,PIK3R1,CRK
KEGG_PATHWAY	Non-alcoholic fatty liver disease	11	160	157	9496	0.000296	0.000981	4.16	0.0691	0.000434	6.64e-05	CDC42,GSK3B,PIK3CA,IRS1,PIK3CD,AKT1,PIK3R2,IRS2,PIK3CB,PIK3R1,PPARA
KEGG_PATHWAY	Chagas disease	9	160	103	9496	0.00032	0.00105	5.19	0.0746	0.000463	5.67e-05	GNA14,GNA15,PIK3CA,PIK3CD,AKT1,PIK3R2,FADD,PIK3CB,PIK3R1
KEGG_PATHWAY	Human T-cell leukemia virus 1 infection	13	160	224	9496	0.000372	0.0012	3.44	0.0861	0.000531	0.000101	CDKN1A,PIK3CD,PIK3R2,PIK3CB,PIK3R1,CCNA2,CCNA1,CCNB2,PIK3CA,CCNE2,CCNE1,CDK2,AKT1
KEGG_PATHWAY	Aldosterone-regulated sodium reabsorption	6	160	38	9496	0.000397	0.00126	9.37	0.0916	0.000559	3.68e-05	PIK3CA,IRS1,PIK3CD,PIK3R2,PIK3CB,PIK3R1
KEGG_PATHWAY	Kaposi sarcoma-associated herpesvirus infection	12	160	196	9496	0.000442	0.00139	3.63	0.101	0.000614	0.000114	GSK3B,CDKN1A,PIK3CA,SRC,STAT3,PIK3CD,AKT1,PIK3R2,FADD,PIK3CB,PIK3R1,JAK2
KEGG_PATHWAY	Insulin signaling pathway	10	160	138	9496	0.000501	0.00156	4.3	0.114	0.000688	0.000108	GSK3B,PIK3CA,IRS1,PIK3CD,AKT1,PIK3R2,IRS2,PIK3CB,PIK3R1,CRK
KEGG_PATHWAY	Estrogen signaling pathway	10	160	139	9496	0.000529	0.00162	4.27	0.12	0.000716	0.000115	KCNJ5,KCNJ6,PIK3CA,SRC,PIK3CD,AKT1,PIK3R2,PIK3CB,PIK3R1,KCNJ3
KEGG_PATHWAY	Colorectal cancer	8	160	87	9496	0.000615	0.00186	5.46	0.138	0.000823	0.000103	GSK3B,CDKN1A,PIK3CA,PIK3CD,AKT1,PIK3R2,PIK3CB,PIK3R1
KEGG_PATHWAY	Ras signaling pathway	13	160	238	9496	0.000641	0.0019	3.24	0.144	0.000842	0.000186	HGF,PIK3CD,PIK3R2,PIK3CB,PIK3R1,GRIN2B,GRIN1,CDC42,PAK1,GRIN2A,PIK3CA,PDGFC,AKT1
KEGG_PATHWAY	Diabetic cardiomyopathy	12	160	205	9496	0.000645	0.0019	3.47	0.145	0.000842	0.000174	GSK3B,CAMK2D,PDHA1,PIK3CA,IRS1,CAMK2A,PIK3CD,AKT1,PIK3R2,PIK3CB,PIK3R1,PPARA
KEGG_PATHWAY	Longevity regulating pathway	8	160	90	9496	0.000754	0.0022	5.28	0.167	0.000972	0.000131	PIK3CA,IRS1,PIK3CD,AKT1,PIK3R2,IRS2,PIK3CB,PIK3R1
KEGG_PATHWAY	Long-term potentiation	7	160	67	9496	0.000862	0.00248	6.2	0.188	0.0011	0.000126	GRIA1,GRIA2,CAMK2D,GRIN2A,CAMK2A,GRIN2B,GRIN1
KEGG_PATHWAY	Human immunodeficiency virus 1 infection	12	160	214	9496	0.00092	0.00262	3.33	0.2	0.00116	0.00026	MAP2K3,CCNB2,PAK1,CCNB1,PIK3CA,PIK3CD,AKT1,PIK3R2,FADD,PIK3CB,PIK3R1,CRK
KEGG_PATHWAY	Thyroid hormone signaling pathway	9	160	122	9496	0.000993	0.00279	4.38	0.214	0.00124	0.00021	GSK3B,PIK3CA,THRA,SRC,PIK3CD,AKT1,PIK3R2,PIK3CB,PIK3R1
KEGG_PATHWAY	Fc epsilon RI signaling pathway	7	160	69	9496	0.00101	0.0028	6.02	0.216	0.00124	0.000152	MAP2K3,PIK3CA,PIK3CD,AKT1,PIK3R2,PIK3CB,PIK3R1
KEGG_PATHWAY	Adipocytokine signaling pathway	7	160	70	9496	0.00109	0.00298	5.93	0.231	0.00132	0.000166	IRS1,STAT3,AKT1,IRS2,PRKCQ,JAK2,PPARA
KEGG_PATHWAY	Shigellosis	13	160	253	9496	0.00109	0.00298	3.05	0.233	0.00132	0.000338	GSK3B,SRC,ACTN1,PIK3CD,PIK3R2,PIK3CB,PIK3R1,CDC42,PIK3CA,AKT1,PRKCQ,CAPN1,CRK
KEGG_PATHWAY	Human papillomavirus infection	15	160	333	9496	0.00138	0.0037	2.67	0.283	0.00163	0.000486	GSK3B,CDKN1A,PIK3CD,PIK3R2,PIK3CB,PIK3R1,CDC42,CCNA2,CCNA1,PIK3CA,CCNE2,CCNE1,CDK2,AKT1,FADD
KEGG_PATHWAY	Human cytomegalovirus infection	12	160	227	9496	0.00148	0.00395	3.14	0.302	0.00175	0.000444	GSK3B,CDKN1A,PIK3CA,SRC,STAT3,PIK3CD,AKT1,PIK3R2,FADD,PIK3CB,PIK3R1,CRK
KEGG_PATHWAY	Amoebiasis	8	160	103	9496	0.00167	0.00439	4.61	0.333	0.00194	0.000334	GNA14,GNA15,PIK3CA,ACTN1,PIK3CD,PIK3R2,PIK3CB,PIK3R1
KEGG_PATHWAY	Carbohydrate digestion and absorption	6	160	52	9496	0.0017	0.00443	6.85	0.338	0.00196	0.000223	PIK3CA,PIK3CD,AKT1,PIK3R2,PIK3CB,PIK3R1
KEGG_PATHWAY	cGMP-PKG signaling pathway	10	160	166	9496	0.00186	0.00475	3.58	0.363	0.0021	0.000486	GUCY1A2,GUCY1A1,RGS2,GUCY1B1,TRPC6,IRS1,PDE2A,AKT1,IRS2,PDE5A
KEGG_PATHWAY	C-type lectin receptor signaling pathway	8	160	105	9496	0.00187	0.00475	4.52	0.364	0.0021	0.000381	PAK1,PIK3CA,SRC,PIK3CD,AKT1,PIK3R2,PIK3CB,PIK3R1
KEGG_PATHWAY	JAK-STAT signaling pathway	10	160	168	9496	0.00202	0.00509	3.53	0.387	0.00225	0.000534	CDKN1A,PIK3CA,STAT3,PIK3CD,AKT1,PIK3R2,PIK3CB,PIK3R1,JAK2,PIAS1
KEGG_PATHWAY	Toll-like receptor signaling pathway	8	160	109	9496	0.00231	0.00576	4.36	0.429	0.00255	0.00049	MAP2K3,PIK3CA,PIK3CD,AKT1,PIK3R2,FADD,PIK3CB,PIK3R1
KEGG_PATHWAY	Fluid shear stress and atherosclerosis	9	160	142	9496	0.00261	0.00645	3.76	0.469	0.00285	0.000646	PIK3CA,DUSP1,SRC,TRPV4,PIK3CD,AKT1,PIK3R2,PIK3CB,PIK3R1
KEGG_PATHWAY	Signaling pathways regulating pluripotency of stem cells	9	160	144	9496	0.00285	0.00696	3.71	0.499	0.00308	0.000715	GSK3B,PIK3CA,STAT3,PIK3CD,AKT1,PIK3R2,PIK3CB,PIK3R1,JAK2
KEGG_PATHWAY	Pentose and glucuronate interconversions	5	160	36	9496	0.00294	0.00711	8.24	0.509	0.00314	0.000315	AKR1B10,AKR1B15,AKR1A1,SORD,AKR1B1
KEGG_PATHWAY	Long-term depression	6	160	60	9496	0.00321	0.0077	5.93	0.541	0.00341	0.000492	GRIA1,GUCY1A2,GRIA2,GNAZ,GUCY1A1,GUCY1B1
KEGG_PATHWAY	Glutamatergic synapse	8	160	116	9496	0.00328	0.00778	4.09	0.549	0.00344	0.000743	GRIA1,GRIA2,GRIN2A,GRIN3A,DLG4,GRIN2B,KCNJ3,GRIN1
KEGG_PATHWAY	Breast cancer	9	160	148	9496	0.00337	0.00792	3.61	0.558	0.0035	0.00087	GSK3B,CDKN1A,PIK3CA,ERBB2,PIK3CD,AKT1,PIK3R2,PIK3CB,PIK3R1
KEGG_PATHWAY	TNF signaling pathway	8	160	119	9496	0.00378	0.0088	3.99	0.6	0.00389	0.000879	MAP2K3,PIK3CA,PIK3CD,AKT1,PIK3R2,FADD,PIK3CB,PIK3R1
KEGG_PATHWAY	B cell receptor signaling pathway	7	160	91	9496	0.00414	0.00955	4.57	0.634	0.00422	0.000836	GSK3B,PIK3CA,PIK3CD,AKT1,PIK3R2,PIK3CB,PIK3R1
KEGG_PATHWAY	Gap junction	7	160	92	9496	0.00437	0.00998	4.52	0.654	0.00441	0.000893	GUCY1A2,GUCY1A1,GUCY1B1,SRC,PDGFC,HTR2C,DRD2
KEGG_PATHWAY	Glycine, serine and threonine metabolism	5	160	41	9496	0.00473	0.0107	7.24	0.683	0.00473	0.000586	SRR,SDS,CBS,CTH,SDSL
KEGG_PATHWAY	Cell cycle	9	160	158	9496	0.005	0.0112	3.38	0.703	0.005	0.00138	CCNA2,CCNA1,GSK3B,CCNB2,CDKN1A,CCNB1,CCNE2,CCNE1,CDK2
KEGG_PATHWAY	Relaxin signaling pathway	8	160	130	9496	0.00612	0.0136	3.65	0.774	0.00612	0.00156	GNA15,PIK3CA,SRC,PIK3CD,AKT1,PIK3R2,PIK3CB,PIK3R1
KEGG_PATHWAY	Choline metabolism in cancer	7	160	99	9496	0.00625	0.0137	4.2	0.781	0.00625	0.00138	PIK3CA,PDGFC,PIK3CD,AKT1,PIK3R2,PIK3CB,PIK3R1
KEGG_PATHWAY	Autophagy - animal	9	160	169	9496	0.00752	0.0164	3.16	0.839	0.00752	0.0022	PIK3CA,IRS1,PIK3CD,AKT1,PIK3R2,IRS2,PRKCQ,PIK3CB,PIK3R1
KEGG_PATHWAY	Hepatocellular carcinoma	9	160	170	9496	0.0077	0.0166	3.14	0.846	0.0077	0.00229	GSK3B,CDKN1A,PIK3CA,HGF,PIK3CD,AKT1,PIK3R2,PIK3CB,PIK3R1
KEGG_PATHWAY	Apoptosis	8	160	137	9496	0.0081	0.0173	3.47	0.86	0.0081	0.00217	PIK3CA,PIK3CD,AKT1,PIK3R2,FADD,CAPN1,PIK3CB,PIK3R1
KEGG_PATHWAY	Biosynthesis of amino acids	6	160	75	9496	0.00832	0.0175	4.75	0.868	0.00832	0.00161	SDS,CBS,CTH,ASL,SDSL,OTC
KEGG_PATHWAY	p53 signaling pathway	6	160	75	9496	0.00832	0.0175	4.75	0.868	0.00832	0.00161	CCNB2,CDKN1A,CCNB1,CCNE2,CCNE1,CDK2
KEGG_PATHWAY	Salmonella infection	11	160	251	9496	0.00949	0.0198	2.6	0.901	0.00949	0.00342	MAP2K3,CDC42,PAK1,PIK3CA,DCTN1,KIF5A,FLNA,PIK3CD,AKT1,FADD,PIK3CB
KEGG_PATHWAY	Chemical carcinogenesis - receptor activation	10	160	217	9496	0.0107	0.022	2.74	0.925	0.0107	0.00364	PIK3CA,SRC,STAT3,PIK3CD,AKT1,PIK3R2,PIK3CB,PIK3R1,JAK2,PPARA
KEGG_PATHWAY	Cysteine and methionine metabolism	5	160	52	9496	0.011	0.0225	5.71	0.931	0.011	0.00175	SDS,AHCY,CBS,CTH,SDSL
KEGG_PATHWAY	Folate biosynthesis	4	160	28	9496	0.0111	0.0226	8.48	0.933	0.0111	0.00116	AKR1B10,AKR1B15,AKR1B1,GPHN
KEGG_PATHWAY	Herpes simplex virus 1 infection	9	160	183	9496	0.0117	0.0237	2.92	0.942	0.0117	0.00373	PIK3CA,SRC,PIK3CD,AKT1,PIK3R2,FADD,PIK3CB,PIK3R1,JAK2
KEGG_PATHWAY	Cushing syndrome	8	160	155	9496	0.0152	0.0305	3.06	0.976	0.0152	0.00464	GSK3B,CAMK2D,CDKN1A,PDE11A,CCNE2,CCNE1,CDK2,CAMK2A
KEGG_PATHWAY	Sphingolipid signaling pathway	7	160	122	9496	0.0165	0.0327	3.41	0.982	0.0165	0.00449	SGPL1,PIK3CA,PIK3CD,AKT1,PIK3R2,PIK3CB,PIK3R1
KEGG_PATHWAY	mTOR signaling pathway	8	160	158	9496	0.0168	0.033	3.01	0.983	0.0168	0.0052	GSK3B,PIK3CA,IRS1,PIK3CD,AKT1,PIK3R2,PIK3CB,PIK3R1
KEGG_PATHWAY	Necroptosis	8	160	159	9496	0.0173	0.0338	2.99	0.985	0.0173	0.0054	H2AZ1,CAMK2D,USP21,STAT3,CAMK2A,FADD,CAPN1,JAK2
KEGG_PATHWAY	Motor proteins	9	160	197	9496	0.0176	0.0341	2.71	0.986	0.0176	0.00605	CENPE,KIF9,DCTN1,KIFC1,KIF4A,KIF5A,KIF14,KIF23,KIF11
KEGG_PATHWAY	Prion disease	11	160	278	9496	0.0183	0.0352	2.35	0.989	0.0183	0.0073	GSK3B,GRIN2A,GRIN3A,PIK3CA,KIF5A,PIK3CD,PIK3R2,PIK3CB,PIK3R1,GRIN2B,GRIN1
KEGG_PATHWAY	Adherens junction	6	160	93	9496	0.0197	0.0376	3.83	0.992	0.0197	0.00475	CDC42,CDH1,SRC,ACTN1,ERBB2,BAIAP2
KEGG_PATHWAY	Fructose and mannose metabolism	4	160	35	9496	0.0204	0.0385	6.78	0.993	0.0204	0.00271	AKR1B10,AKR1B15,SORD,AKR1B1
KEGG_PATHWAY	Tight junction	8	160	170	9496	0.024	0.045	2.79	0.997	0.024	0.00799	CDC42,SRC,ACTN1,ERBB2,CLDN7,RDX,MSN,EZR
KEGG_PATHWAY	Phosphatidylinositol signaling system	6	160	98	9496	0.0242	0.045	3.63	0.997	0.0242	0.00613	PIK3CA,PIK3CD,PIK3R2,PIK3CB,PIK3R1,PI4K2A
KEGG_PATHWAY	Influenza A	8	160	173	9496	0.0261	0.0483	2.74	0.998	0.0261	0.00884	PIK3CA,PIK3CD,AKT1,PIK3R2,FADD,PIK3CB,PIK3R1,JAK2
KEGG_PATHWAY	One carbon pool by folate	4	160	39	9496	0.0271	0.0497	6.09	0.999	0.0271	0.00403	AHCY,CBS,CTH,TYMS
KEGG_PATHWAY	Oocyte meiosis	7	160	139	9496	0.0292	0.0531	2.99	0.999	0.0292	0.00903	CCNB2,CAMK2D,CCNB1,CCNE2,CCNE1,CDK2,CAMK2A
KEGG_PATHWAY	Metabolic pathways	37	160	1583	9496	0.0303	0.0547	1.39	0.999	0.0303	0.0209	OAT,GUCY1B1,AHCY,PDE1B,AKR1B1,PIK3CD,PIK3CB,TYMS,SDSL,HSD17B10,GPHN,SRR,SGPL1,PDE11A,CBS,PDE6C,PDE6B,ASL,GUCY1A2,GUCY1A1,DUT,PDHA1,SDS,PDE2A,AKR1A1,SORD,SIRT7,PDE10A,AKR1B10,PIK3CA,AKR1B15,CTH,PDE5A,PDE7B,PI4K2A,RBKS,OTC
KEGG_PATHWAY	Bladder cancer	4	160	41	9496	0.0309	0.0553	5.79	0.999	0.0309	0.00484	CDKN1A,CDH1,SRC,ERBB2
KEGG_PATHWAY	Chemical carcinogenesis - reactive oxygen species	9	160	227	9496	0.0369	0.0656	2.35	1	0.0369	0.0145	PIK3CA,SRC,HGF,AKR1A1,PIK3CD,AKT1,PIK3R2,PIK3CB,PIK3R1
KEGG_PATHWAY	Gastric acid secretion	5	160	76	9496	0.0383	0.0677	3.9	1	0.0383	0.00902	CHRM3,CAMK2D,KCNQ1,CAMK2A,EZR
KEGG_PATHWAY	Phospholipase D signaling pathway	7	160	149	9496	0.039	0.0679	2.79	1	0.039	0.0129	PIK3CA,PDGFC,PIK3CD,AKT1,PIK3R2,PIK3CB,PIK3R1
KEGG_PATHWAY	Retrograde endocannabinoid signaling	7	160	149	9496	0.039	0.0679	2.79	1	0.039	0.0129	GABRQ,GRIA1,KCNJ5,GRIA2,KCNJ6,GABRA3,KCNJ3
KEGG_PATHWAY	Alcoholism	8	160	191	9496	0.0414	0.0715	2.49	1	0.0414	0.0154	H2AZ1,GRIN2A,GRIN3A,ADORA2A,DRD2,GRIN2B,SLC6A3,GRIN1
KEGG_PATHWAY	Neutrophil extracellular trap formation	8	160	196	9496	0.0465	0.0792	2.42	1	0.0465	0.0177	H2AZ1,PIK3CA,SRC,PIK3CD,AKT1,PIK3R2,PIK3CB,PIK3R1
KEGG_PATHWAY	Natural killer cell mediated cytotoxicity	6	160	117	9496	0.0465	0.0792	3.04	1	0.0465	0.0141	PAK1,PIK3CA,PIK3CD,PIK3R2,PIK3CB,PIK3R1
KEGG_PATHWAY	GABAergic synapse	5	160	89	9496	0.0619	0.105	3.33	1	0.0619	0.017	GABRQ,KCNJ6,SRC,GABRA3,GPHN
KEGG_PATHWAY	MAPK signaling pathway	10	160	300	9496	0.0648	0.109	1.98	1	0.0648	0.0303	MAP2K3,CDC42,PAK1,DUSP1,HGF,ERBB2,PDGFC,FLNA,AKT1,CRK
KEGG_PATHWAY	Valine, leucine and isoleucine biosynthesis	2	160	4	9496	0.0653	0.109	29.68	1	0.0653	0.00166	SDS,SDSL
KEGG_PATHWAY	GnRH signaling pathway	5	160	93	9496	0.0705	0.117	3.19	1	0.0705	0.0202	MAP2K3,CDC42,CAMK2D,SRC,CAMK2A
KEGG_PATHWAY	Salivary secretion	5	160	97	9496	0.0795	0.131	3.06	1	0.0795	0.0238	SLC12A2,GUCY1A2,CHRM3,GUCY1A1,GUCY1B1
KEGG_PATHWAY	Parkinson disease	9	160	271	9496	0.085	0.139	1.97	1	0.085	0.0396	PRKN,CAMK2D,PINK1,ADORA2A,DUSP1,KIF5A,CAMK2A,DRD2,SLC6A3
KEGG_PATHWAY	Osteoclast differentiation	6	160	143	9496	0.0919	0.149	2.49	1	0.0919	0.0337	PIK3CA,PIK3CD,AKT1,PIK3R2,PIK3CB,PIK3R1
KEGG_PATHWAY	Glycerolipid metabolism	4	160	65	9496	0.0951	0.153	3.65	1	0.0951	0.0237	AKR1B10,AKR1B15,AKR1A1,AKR1B1
KEGG_PATHWAY	Galactose metabolism	3	160	32	9496	0.0997	0.16	5.56	1	0.0997	0.0163	AKR1B10,AKR1B15,AKR1B1

## Sheet: Table S9
Table S9. Comparative AutoDock Vina docking scores of atropine and co-crystallized reference ligands in the ligand-defined binding pockets of prioritized targets.
Target	PDB ID	Co-crystallized ligand docking score (kcal/mol)
MAPK3	4QTB	−12.3
HSP90AA1	3O0I	−11.5
AKT1	4EKL	−9.2
EGFR	1M17	−7.6
MAPK1	4FUY	−9.7
CASP3	1RHJ	−7
TP53	5G4M	−5.6
CTNNB1	7ZRB	−5.9
PIK3R1	7PG6	−9.5
AKR1B1	4JIR	−5.4
BAZ2A	7BLC	−7.1
OAT	7LK0	−7.3
DUT	5H4J	−5.8

[truncated: 1 more sheets: Table S10]
